# Supplementary material for: An interpretable approach to estimate the self-motion in fish-like robots using mode decomposition analysis
Source: Nat Commun. 2025 Apr 24;16:3887. doi: 10.1038/s41467-025-58880-6 (PMC12022055; doi:10.1038/s41467-025-58880-6)
Supplement: Supplementary file 13 — Source Data [file 41467_2025_58880_MOESM13_ESM.xlsx]

## Sheet: Figure.2
Figure 2
POD of experimental data（left column）																					POD of theoretical data（right column）
Mode	Energy percentage	Sensor position	Mode 1 value	Sensor position	Mode 2 value	Sensor position	Mode 3 value	t (Solid line)	Coefficient 1 (Solid line)	t (Dashed line)	U (Dashed line)	t (Solid line)	Coefficient 2 (Solid line)	t (Dashed line)	Omega (Dashed line)	t (Solid line)	Coefficient 3 (Solid line)	t (Dashed line)	U*Omega (Dashed line)		Mode	Energy percentage	Position (Solid line)	Mode 1 value (Solid line)	Position (Solid point)	Mode 1 value (Solid point)	Position (Dashed line)	Pressure (Dashed line)	Position (Dashed point)	Pressure (Dashed point)	Position (Solid line)	Mode 2 value (Solid line)	Position (Solid point)	Mode 2 value (Solid point)	Position (Dashed line)	Pressure (Dashed line)	Position (Dashed point)	Pressure (Dashed point)	Position (Solid line)	Mode 3 value (Solid line)	Position (Solid point)	Mode 3 value (Solid point)	Position (Dashed line)	Pressure (Dashed line)	Position (Dashed point)	Pressure (Dashed point)	t (Solid line)	Coefficient 1 (Solid line)	t (Dashed line)
1	92.9766	1	-0.0540827	1	1	1	-0.025222	0.02	0.984754	0	0.0918206	0.02	0.613068	0.02	-7.27049	0.02	-0.149852	0.02	0.630136		1	67.7016	1	-1	8	-0.422336	1	-21.6889	8	-29.285	1	0.307307	8	0.981628	1	23.7102	8	88.5413	1	-0.853769	8	-0.0307127	1	-24.0424	8	21.5861	0	0	0
2	4.18396	2	0.195113	2	0.428878	2	0.884602	0.04	6.28001	0.047	0.090021	0.04	0.38052	0.04	0.528443	0.04	0.784227	0.04	-0.0467179		2	15.3326	2	-0.842236	17	-0.113585	2	-26.3457	17	-13.0665	2	0.475498	17	0.600336	2	39.7201	17	56.9927	2	-0.700356	17	0.395122	2	-16.9377	17	44.5955	0.01	20.2157	0.01
3	2.23111	3	0.469252	3	-0.258871	3	1	0.06	12.5569	0.093	0.101181	0.06	0.27726	0.06	0.785405	0.06	1.78093	0.06	-0.0735744		3	12.2106	3	-0.847638	27	-0.530984	3	-33.6395	27	-37.7493	3	0.605414	27	-0.094225	3	52.0517	27	-1.29917	3	-0.631222	27	0.230637	3	-12.7785	27	20.091	0.02	11.0249	0.02
4	0.196725	4	0.811576	4	-0.365745	4	0.210974	0.08	19.9383	0.14	0.0984155	0.08	0.336611	0.08	1.22568	0.08	2.26393	0.08	-0.121499		4	3.38317	4	-0.850849	33	-0.29815	4	-39.5515	33	-16.6556	4	0.717007	33	-0.0817669	4	62.6879	33	2.86169	4	-0.546298	33	-0.117038	4	-7.71676	33	-7.79355	0.03	10.7959	0.03
5	0.142749	5	1	5	0.0840119	5	-0.0875885	0.1	28.6436	0.187	0.10126	0.1	0.825777	0.1	1.555	0.1	1.78416	0.1	-0.157768		5	0.905669	5	-0.857408	41	0.300103	5	-44.4848	41	19.9705	5	0.811599	41	-0.0164139	5	71.7447	41	3.77328	5	-0.458472	41	-0.0635955	5	-2.41172	41	-0.138317	0.04	8.99307	0.04
6	0.119691	6	0.806135	6	0.2734	6	-0.123871	0.12	38.6417	0.235	0.0994196	0.12	2.28204	0.12	1.80942	0.12	0.272921	0.12	-0.181082		6	0.440018	6	-0.71744	49	-0.253314	6	-41.1852	49	-16.6556	6	0.889704	49	0.0582693	6	79.3373	49	3.11945	6	-0.296575	49	0.104126	6	6.44878	49	6.06845	0.05	7.96046	0.05
7	0.0789241	7	0.453334	7	0.253804	7	-1.03304	0.14	49.4587	0.282	0.0986005	0.14	5.27823	0.14	1.88177	0.14	-1.93566	0.14	-0.185195		7	0.0244367	7	-0.545352	55	-0.566908	7	-34.5499	55	-37.7493	7	0.946103	55	0.0850801	7	84.9199	55	4.448	7	-0.142086	55	-0.164831	7	15.0745	55	-19.4114	0.06	6.88851	0.06
8	0.0463953	8	0.191171	8	-0.464039	8	-0.798578	0.16	60.2359	0.328	0.0959325	0.16	10.0888	0.16	1.77716	0.16	-4.28001	0.16	-0.176263		8	0.00177518	8	-0.422336	65	-0.218985	8	-29.285	65	-13.0665	8	0.981628	65	-0.600515	8	88.5413	65	-56.6326	8	-0.0307127	65	-0.366639	8	21.5861	65	-44.9723	0.07	6.39021	0.07
9	0.0238649	9	-0.0639275	9	-0.906539	9	0.0940807	0.18	69.9624	0.375	0.104301	0.18	16.4989	0.18	1.57514	0.18	-6.19866	0.18	-0.158933		9	5.14905e-06	9	-0.316324	74	-0.411398	9	-24.2339	74	-29.285	9	0.999252	74	-0.970765	9	90.4954	74	-90.5588	9	0.0593973	74	0.126341	9	26.9515	74	-23.0898	0.08	5.93977	0.08
								0.2	77.7448	0.422	0.104081	0.2	23.8166	0.2	1.20986	0.2	-7.29143	0.2	-0.122481				10	-0.217892			10	-19.1827			10	1			10	90.9848			10	0.146374			10	32.2286			0.09	5.45763	0.09
								0.22	82.9943	0.469	0.103811	0.22	30.9754	0.22	1.01156	0.22	-7.34442	0.22	-0.10134				11	-0.173605			11	-16.8446			11	0.97842			11	89.3917			11	0.20483			11	35.7654			0.1	4.9865	0.1
								0.24	85.4841	0.517	0.106711	0.24	36.6612	0.24	0.604297	0.24	-6.24394	0.24	-0.0600042				12	-0.144691			12	-15.2148			12	0.940226			12	86.2694			12	0.25209			12	38.4903			0.11	4.56962	0.11
								0.26	85.3315	0.564	0.107721	0.26	39.5592	0.26	0.357208	0.26	-3.9155	0.26	-0.03544				13	-0.128696			13	-14.2502			13	0.888896			13	81.9374			13	0.290894			13	40.5701			0.12	4.24274	0.12
								0.28	82.9663	0.611	0.106637	0.28	38.7343	0.28	0.12329	0.28	-0.381683	0.28	-0.012172				14	-0.119407			14	-13.6362			14	0.827178			14	76.6531			14	0.32385			14	42.1648			0.13	4.03489	0.13
								0.3	79.0827	0.658	0.104971	0.3	33.8979	0.3	-0.288275	0.3	4.11866	0.3	0.0279404				15	-0.114497			15	-13.2645			15	0.757295			15	70.6221			15	0.351945			15	43.345			0.14	3.96812	0.14
								0.32	74.5382	0.705	0.107188	0.32	25.379	0.32	-0.657362	0.32	9.06901	0.32	0.0628839				16	-0.112765			16	-13.0829			16	0.68112			16	64.0168			16	0.375644			16	44.1488			0.15	4.04868	0.15
								0.34	70.1758	0.752	0.102452	0.34	13.9551	0.34	-1.12786	0.34	13.7451	0.34	0.109973				17	-0.113585			17	-13.0665			17	0.600336			17	56.9927			17	0.395122			17	44.5955			0.16	4.27037	0.16
								0.36	66.6119	0.8	0.107127	0.36	0.732813	0.36	-1.19177	0.36	17.4014	0.36	0.12117				18	-0.116715			18	-13.2089			18	0.516497			18	49.6933			18	0.410354			18	44.6904			0.17	4.61913	0.17
								0.38	64.1098	0.846	0.106245	0.38	-12.9687	0.38	-1.79401	0.38	19.4825	0.38	0.188032				19	-0.122237			19	-13.5193			19	0.431091			19	42.2564			19	0.421157			19	44.4266			0.18	5.06981	0.18
								0.4	62.6153	0.893	0.112243	0.4	-25.8235	0.4	-1.75165	0.4	19.7545	0.4	0.184205				20	-0.130589			20	-14.0254			20	0.345596			20	34.82			20	0.427186			20	43.784			0.19	5.58988	0.19
								0.42	61.9011	0.94	0.109127	0.42	-36.7093	0.42	-1.52768	0.42	18.2979	0.42	0.159157				21	-0.142725			21	-14.7827			21	0.261526			21	27.527			21	0.427893			21	42.7243			0.2	6.146	0.2
								0.44	61.7065	0.989	0.112845	0.44	-44.8113	0.44	-1.77915	0.44	15.392	0.44	0.184121				22	-0.160577			22	-15.9027			22	0.180496			22	20.5335			22	0.422406			22	41.179			0.21	6.70152	0.21
								0.46	61.7894	1.034	0.111278	0.46	-49.6366	0.46	-1.33094	0.46	11.4172	0.46	0.137796				23	-0.189446			23	-17.7			23	0.104267			23	14.0205			23	0.40918			23	39.0022			0.22	7.2194	0.22
								0.48	61.8978	1.081	0.112618	0.48	-51.0083	0.48	-0.913206	0.48	6.83908	0.48	0.0953017				24	-0.228861			24	-20.1014			24	0.0349748			24	8.19666			24	0.38599			24	36.0577			0.23	7.66802	0.23
								0.5	61.7665	1.128	0.112281	0.5	-49.0568	0.5	-0.760307	0.5	2.18858	0.5	0.0803402				25	-0.323539			25	-25.8142			25	-0.025352			25	3.40676			25	0.343736			25	31.3153			0.24	8.02355	0.24
								0.52	61.2058	1.175	0.113514	0.52	-44.19	0.52	-0.456214	0.52	-2.05108	0.52	0.0487504				26	-0.40641			26	-30.6362			26	-0.0632563			26	0.601504			26	0.297617			26	26.6652			0.25	8.27132	0.25
								0.54	60.2031	1.222	0.117482	0.54	-37.0168	0.54	-0.189371	0.54	-5.59579	0.54	0.0203602				27	-0.530984			27	-37.7493			27	-0.094225			27	-1.29917			27	0.230637			27	20.091			0.26	8.40318	0.26
								0.56	58.9453	1.269	0.115396	0.56	-28.2363	0.56	0.142098	0.56	-8.43838	0.56	-0.0153067				28	-0.650411			28	-44.124			28	-0.116385			28	-2.23161			28	0.145848			28	12.2162			0.27	8.41553	0.27
								0.58	57.7582	1.317	0.115086	0.58	-18.5471	0.58	0.503097	0.58	-10.7843	0.58	-0.054138				29	-0.72102			29	-47.098			29	-0.128467			29	-2.25186			29	0.0546335			29	4.18909			0.28	8.31011	0.28
								0.6	57.009	1.363	0.118287	0.6	-8.59989	0.6	1.00931	0.6	-12.8699	0.6	-0.108119				30	-0.685518			30	-43.5056			30	-0.129017			30	-1.60014			30	-0.0172241			30	-1.5658			0.29	8.09322	0.29
								0.62	56.9958	1.41	0.116809	0.62	1.06382	0.62	1.29079	0.62	-14.7756	0.62	-0.136983				31	-0.597004			31	-36.7343			31	-0.120949			31	-0.452889			31	-0.0725278			31	-5.68586			0.3	7.77507	0.3
								0.64	57.8453	1.458	0.115337	0.64	10.1074	0.64	1.42544	0.64	-16.3436	0.64	-0.149762				32	-0.49725			32	-29.2254			32	-0.106334			32	1.17015			32	-0.121718			32	-9.34738			0.31	7.37096	0.31
								0.66	59.4636	1.505	0.119043	0.66	18.4326	0.66	1.84114	0.66	-17.2466	0.66	-0.19341				33	-0.29815			33	-16.6556			33	-0.0817669			33	2.86169			33	-0.117038			33	-7.79355			0.32	6.90068	0.32
								0.68	61.5624	1.551	0.120123	0.68	26.0726	0.68	1.90094	0.68	-17.1512	0.68	-0.20235				34	-0.0977867			34	-4.69519			34	-0.0574692			34	4.18602			34	-0.0900416			34	-4.2193			0.33	6.38667	0.33
								0.7	63.7219	1.598	0.11621	0.7	33.0104	0.7	1.79978	0.7	-15.8478	0.7	-0.193163				35	0.0510514			35	3.98624			35	-0.0402559			35	4.93987			35	-0.0676767			35	-1.28081			0.34	5.85434	0.34
								0.72	65.4626	1.645	0.119665	0.72	39.0336	0.72	1.58241	0.72	-13.265	0.72	-0.167295				36	0.151975			36	9.86088			36	-0.0305569			36	5.16924			36	-0.0561941			36	0.434832			0.35	5.33396	0.35
								0.74	66.356	1.692	0.122378	0.74	43.6857	0.74	1.33209	0.74	-9.42506	0.74	-0.137372				37	0.219313			37	13.8424			37	-0.0264143			37	5.00869			37	-0.0531994			37	1.17316			0.36	4.85417	0.36
								0.76	66.1766	1.739	0.122786	0.76	46.3306	0.76	0.815192	0.76	-4.42799	0.76	-0.083752				38	0.266439			38	16.6224			38	-0.0256489			38	4.57058			38	-0.053449			38	1.48816			0.37	4.44083	0.37
								0.78	65.0014	1.786	0.123254	0.78	46.3553	0.78	0.646108	0.78	1.51721	0.78	-0.0678887				39	0.293157			39	18.4089			39	-0.0266368			39	4.02583			39	-0.0590339			39	1.07713			0.38	4.12501	0.38
								0.8	63.1724	1.833	0.124696	0.8	43.4508	0.8	0.375012	0.8	8.04675	0.8	-0.0401739				40	0.306471			40	19.518			40	-0.0256277			40	3.61871			40	-0.0647286			40	0.452545			0.39	3.93755	0.39
								0.82	61.153	1.88	0.120516	0.82	37.778	0.82	0.0976436	0.82	14.6211	0.82	-0.0104222				41	0.300103			41	19.9705			41	-0.0164139			41	3.77328			41	-0.0635955			41	-0.138317			0.4	3.90089	0.4
								0.84	59.3917	1.927	0.12333	0.84	29.874	0.84	-0.281816	0.84	20.5696	0.84	0.0298828				42	0.308411			42	19.518			42	-0.00689758			42	3.94058			42	-0.0630671			42	0.358893			0.41	4.03274	0.41
								0.86	58.2667	1.974	0.124298	0.86	20.4078	0.86	-0.774661	0.86	25.2299	0.86	0.083546				43	0.295162			43	18.4089			43	-0.00553667			43	3.4913			43	-0.0658393			43	0.00391567			0.42	4.34436	0.42
								0.88	58.0697	2.023	0.12605	0.88	10.019	0.88	-0.965251	0.88	28.1381	0.88	0.107191				44	0.26883			44	16.6224			44	-0.00595307			44	2.84939			44	-0.065819			44	-0.373316			0.43	4.83093	0.43
								0.9	58.9563	2.069	0.124277	0.9	-0.678642	0.9	-1.36849	0.9	29.1659	0.9	0.153598				45	0.22424			45	13.8424			45	-0.00436773			45	2.25245			45	-0.0567331			45	-0.354765			0.44	5.47385	0.44
								0.92	60.882	2.116	0.125592	0.92	-11.0443	0.92	-1.64321	0.92	28.538	0.92	0.181717				46	0.161091			46	9.86088			46	0.000922338			46	1.87387			46	-0.0405183			46	0.00380474			0.45	6.24047	0.45
								0.94	63.5882	2.163	0.126049	0.94	-20.4168	0.94	-1.78266	0.94	26.7339	0.94	0.194536				47	0.0679228			47	3.98624			47	0.0121468			47	1.81957			47	-0.0098294			47	1.12504			0.46	7.08125	0.46
								0.96	66.6482	2.21	0.126909	0.96	-28.1784	0.96	-1.71723	0.96	24.302	0.96	0.189274				48	-0.0684544			48	-4.69519			48	0.0313698			48	2.22			48	0.0401536			48	3.27864			0.47	7.94285	0.47
								0.98	69.5548	2.257	0.125587	0.98	-33.8321	0.98	-1.61221	0.98	21.6433	0.98	0.181026				49	-0.253314			49	-16.6556			49	0.0582693			49	3.11945			49	0.104126			49	6.06845			0.48	8.76634	0.48
								1	71.8422	2.304	0.128957	1	-37.0809	1	-1.46255	1	18.8653	1	0.165086				50	-0.443151			50	-29.2254			50	0.085828			50	4.34108			50	0.147004			50	7.32088			0.49	9.4912	0.49
								1.02	73.2189	2.351	0.12976	1.02	-37.9021	1.02	-0.910083	1.02	15.7812	1.02	0.101823				51	-0.55176			51	-36.7343			51	0.103296			51	5.47908			51	0.121345			51	4.20292			0.5	10.0748	0.5
								1.04	73.6454	2.398	0.128516	1.04	-36.5821	1.04	-0.760313	1.04	12.0628	1.04	0.0845671				52	-0.65144			52	-43.5056			52	0.114157			52	6.13259			52	0.0878624			52	0.509846			0.51	10.4928	0.51
								1.06	73.3065	2.445	0.127668	1.06	-33.6649	1.06	-0.513186	1.06	7.47084	1.06	0.05737				53	-0.704509			53	-47.098			53	0.116139			53	6.28946			53	0.0293038			53	-4.73452			0.52	10.7267	0.52
								1.08	72.493	2.491	0.127268	1.08	-29.7833	1.08	-0.154531	1.08	2.03229	1.08	0.0173991				54	-0.660158			54	-44.124			54	0.105925			54	5.80104			54	-0.0664069			54	-12.0865			0.53	10.768	0.53
								1.1	71.4625	2.539	0.131136	1.1	-25.4148	1.1	0.228898	1.1	-3.92278	1.1	-0.0257998				55	-0.566908			55	-37.7493			55	0.0850801			55	4.448			55	-0.164831			55	-19.4114			0.54	10.6219	0.54
								1.12	70.3815	2.586	0.135721	1.12	-20.7067	1.12	0.555155	1.12	-9.84379	1.12	-0.0623985				56	-0.464067			56	-30.6362			56	0.0550558			56	2.18404			56	-0.247552			56	-25.6338			0.55	10.3026	0.55
								1.14	69.3822	2.633	0.137201	1.14	-15.4795	1.14	0.905347	1.14	-15.0962	1.14	-0.101599				57	-0.396355			57	-25.8142			57	0.0180225			57	-0.932908			57	-0.303488			57	-30.1641			0.56	9.83417	0.56
								1.16	68.6516	2.68	0.13389	1.16	-9.39404	1.16	1.40247	1.16	-19.1121	1.16	-0.157953				58	-0.316578			58	-20.1014			58	-0.0413725			58	-6.07696			58	-0.357308			58	-34.8776			0.57	9.24686	0.57
								1.18	68.4521	2.727	0.138079	1.18	-2.18239	1.18	1.40723	1.18	-21.5208	1.18	-0.160348				59	-0.28575			59	-17.7			59	-0.10968			59	-12.205			59	-0.383616			59	-37.9588			0.58	8.57445	0.58
								1.2	69.0443	2.773	0.138079	1.2	6.16739	1.2	2.00846	1.2	-22.2021	1.2	-0.232923				60	-0.262748			60	-15.9027			60	-0.184994			60	-18.9939			60	-0.398625			60	-40.3211			0.59	7.85421	0.59
								1.22	70.5583	2.82	0.139836	1.22	15.3293	1.22	1.64673	1.22	-21.2373	1.22	-0.193362				61	-0.248567			61	-14.7827			61	-0.265136			61	-26.2431			61	-0.404326			61	-42.0878			0.6	7.12696	0.6
								1.24	72.9052	2.867	0.140575	1.24	24.6415	1.24	1.9465	1.24	-18.7971	1.24	-0.228159				62	-0.238406			62	-14.0254			62	-0.34834			62	-33.7779			62	-0.403056			62	-43.3887			0.61	6.43342	0.61
								1.26	75.7864	2.915	0.139558	1.26	33.1624	1.26	1.3688	1.26	-15.0451	1.26	-0.158743				63	-0.230566			63	-13.5193			63	-0.432981			63	-41.4469			63	-0.395952			63	-44.2841			0.62	5.81602	0.62
								1.28	78.7908	2.961	0.135984	1.28	39.7932	1.28	1.18851	1.28	-10.1345	1.28	-0.136521				64	-0.224219			64	-13.2089			64	-0.517534			64	-49.1102			64	-0.383682			64	-44.8067			0.63	5.3227	0.63
								1.3	81.5225	3.008	0.136837	1.3	43.4861	1.3	0.992799	1.3	-4.30091	1.3	-0.113734				65	-0.218985			65	-13.0665			65	-0.600515			65	-56.6326			65	-0.366639			65	-44.9723			0.64	4.99665	0.64
								1.32	83.7006	3.056	0.142667	1.32	43.5208	1.32	0.588903	1.32	2.05222	1.32	-0.0678788				66	-0.214789			66	-13.0829			66	-0.680422			66	-63.8788			66	-0.345001			66	-44.7839			0.65	4.8715	0.65
								1.34	85.2032	3.102	0.147761	1.34	39.7574	1.34	0.340165	1.34	8.36229	1.34	-0.0397396				67	-0.211826			67	-13.2645			67	-0.755694			67	-70.7077			67	-0.318745			67	-44.2324			0.66	4.97407	0.66
								1.36	86.0701	3.149	0.150416	1.36	32.7011	1.36	0.121119	1.36	13.9955	1.36	-0.0143135				68	-0.210608			68	-13.6362			68	-0.82463			68	-76.9669			68	-0.287589			68	-43.2938			0.67	5.31652	0.67
								1.38	86.481	3.196	0.154903	1.38	23.3182	1.38	-0.285918	1.38	18.3577	1.38	0.0338253				69	-0.212121			69	-14.2502			69	-0.885342			69	-82.487			69	-0.250877			69	-41.9246			0.68	5.88841	0.68
								1.4	86.7023	3.243	0.15249	1.4	12.7357	1.4	-0.659746	1.4	21.0087	1.4	0.0774659				70	-0.218295			70	-15.2148			70	-0.935581			70	-87.0672			70	-0.207258			70	-40.0455			0.69	6.66088	0.69
								1.42	87.0069	3.29	0.1507	1.42	1.95208	1.42	-1.00403	1.42	21.7636	1.42	0.116671				71	-0.234378			71	-16.8446			71	-0.972539			71	-90.4569			71	-0.153159			71	-37.4813			0.7	7.58414	0.7
								1.44	87.5936	3.337	0.154695	1.44	-8.39228	1.44	-1.4898	1.44	20.7307	1.44	0.171806				72	-0.261899			72	-19.1827			72	-0.992702			72	-92.3462			72	-0.0855378			72	-34.0394			0.71	8.58438	0.71
								1.46	88.5219	3.384	0.159143	1.46	-18.0792	1.46	-1.45477	1.46	18.2533	1.46	0.167889				73	-0.333629			73	-24.2339			73	-0.990088			73	-92.2045			73	0.0188058			73	-28.6979			0.72	9.58412	0.72
								1.48	89.6761	3.431	0.159109	1.48	-27.1413	1.48	-1.97137	1.48	14.7735	1.48	0.230149				74	-0.411398			74	-29.285			74	-0.970765			74	-90.5588			74	0.126341			74	-23.0898			0.73	10.512	0.73
								1.5	90.7943	3.478	0.156216	1.5	-35.5686	1.5	-1.73485	1.5	10.6867	1.5	0.205763				75	-0.49936			75	-34.5499			75	-0.933315			75	-87.2978			75	0.256912			75	-16.0868			0.74	11.3021	0.74
								1.52	91.5727	3.526	0.154596	1.52	-43.0838	1.52	-1.6256	1.52	6.24303	1.52	0.195215				76	-0.622624			76	-41.1852			76	-0.874623			76	-82.1393			76	0.436265			76	-6.45199			0.75	11.9059	0.75
								1.54	91.7821	3.573	0.160685	1.54	-49.1077	1.54	-1.24655	1.54	1.52163	1.54	0.150242				77	-0.712159			77	-44.4848			77	-0.794269			77	-75.0335			77	0.61601			77	3.9293			0.76	12.299	0.76
								1.56	91.3444	3.62	0.157039	1.56	-52.9168	1.56	-1.0946	1.56	-3.52467	1.56	0.130706				78	-0.679442			78	-39.5515			78	-0.698067			78	-66.4831			78	0.699515			78	10.6612			0.77	12.4707	0.77
								1.58	90.3866	3.667	0.158878	1.58	-53.8984	1.58	-0.833943	1.58	-8.95061	1.58	0.0978553				79	-0.650744			79	-33.6395			79	-0.5849			79	-56.3625			79	0.778802			79	17.7257			0.78	12.4238	0.78
								1.6	89.2772	3.714	0.165423	1.6	-51.7839	1.6	-0.555503	1.6	-14.6682	1.6	0.0645444				80	-0.624383			80	-26.3457			80	-0.453504			80	-44.5462			80	0.839953			80	24.5981			0.79	12.1763	0.79
								1.62	88.5678	3.761	0.161247	1.62	-46.7857	1.62	-0.126321	1.62	-20.368	1.62	0.0147984				81	-0.733942			81	-21.6889			81	-0.283228			81	-29.1226			81	1			81	37.6709			0.8	11.7552	0.8
								1.64	88.7988	3.809	0.154969	1.64	-39.5852	1.64	0.238725	1.64	-25.576	1.64	-0.0284479																												0.81	11.1931	0.81
								1.66	90.2721	3.855	0.163061	1.66	-31.1267	1.66	0.631362	1.66	-29.7952	1.66	-0.0763289																												0.82	10.5238	0.82
								1.68	92.9244	3.902	0.167564	1.68	-22.2733	1.68	1.04649	1.68	-32.6412	1.68	-0.127648																												0.83	9.78101	0.83
								1.7	96.3679	3.949	0.16517	1.7	-13.5296	1.7	1.39276	1.7	-33.9163	1.7	-0.170697																												0.84	8.99735	0.84
								1.72	100.057	3.999	0.171501	1.72	-5.01195	1.72	1.66606	1.72	-33.6164	1.72	-0.20457																												0.85	8.20686	0.85
								1.74	103.456	4.043	0.167023	1.74	3.33474	1.74	1.98494	1.74	-31.8879	1.74	-0.243716																												0.86	7.44197	0.86
								1.76	106.134	4.09	0.169671	1.76	11.4262	1.76	1.60156	1.76	-28.9637	1.76	-0.196566																												0.87	6.73406	0.87
								1.78	107.827	4.137	0.16939	1.78	18.8563	1.78	1.87747	1.78	-25.0945	1.78	-0.23099																												0.88	6.12074	0.88
								1.8	108.532	4.184	0.1691	1.8	24.95	1.8	1.29142	1.8	-20.5021	1.8	-0.160141																												0.89	5.63927	0.89
								1.82	108.525	4.231	0.169354	1.82	28.9472	1.82	1.24461	1.82	-15.3897	1.82	-0.155413																												0.9	5.31878	0.9
								1.84	108.259	4.279	0.17411	1.84	30.1828	1.84	0.772915	1.84	-10.0066	1.84	-0.0960127																												0.91	5.18403	0.91
								1.86	108.187	4.325	0.173575	1.86	28.2623	1.86	0.628412	1.86	-4.69579	1.86	-0.0767086																												0.92	5.25224	0.92
								1.88	108.607	4.372	0.173649	1.88	23.2514	1.88	0.413694	1.88	0.143691	1.88	-0.0498566																												0.93	5.5221	0.93
								1.9	109.603	4.419	0.171501	1.9	15.7982	1.9	0.152918	1.9	4.18645	1.9	-0.0185275																												0.94	5.97347	0.94
								1.92	111.055	4.466	0.175259	1.92	7.0701	1.92	-0.174479	1.92	7.32739	1.92	0.0214328																												0.95	6.57726	0.95
								1.94	112.727	4.513	0.171214	1.94	-1.56289	1.94	-0.570516	1.94	9.7165	1.94	0.070653																												0.96	7.2909	0.96
								1.96	114.358	4.56	0.173364	1.96	-9.00651	1.96	-0.967475	1.96	11.6248	1.96	0.120032																												0.97	8.05679	0.97
								1.98	115.75	4.608	0.179947	1.98	-14.811	1.98	-1.30207	1.98	13.2316	1.98	0.162118																												0.98	8.81745	0.98
								2	116.784	4.654	0.171214	2	-19.2206	2	-1.78328	2	14.4731	2	0.223741																												0.99	9.51966	0.99
								2.02	117.396	4.701	0.179708	2.02	-22.9278	2.02	-1.57929	2.02	15.0357	2.02	0.199079																												1	10.1127	1
								2.04	117.554	4.748	0.18232	2.04	-26.6714	2.04	-1.73149	2.04	14.4781	2.04	0.217311																												1.01	10.5607	1.01
								2.06	117.263	4.794	0.179708	2.06	-30.8427	2.06	-1.64145	2.06	12.4072	2.06	0.204396																												1.02	10.8466	1.02
								2.08	116.589	4.842	0.177797	2.08	-35.2909	2.08	-1.41734	2.08	8.63477	2.08	0.176204																												1.03	10.963	1.03
								2.1	115.635	4.889	0.177797	2.1	-39.4093	2.1	-1.0977	2.1	3.26128	2.1	0.137216																												1.04	10.9119	1.04
								2.12	114.478	4.935	0.177593	2.12	-42.3756	2.12	-0.846201	2.12	-3.33665	2.12	0.106355																												1.05	10.7081	1.05
								2.14	113.133	4.983	0.179494	2.14	-43.3798	2.14	-0.534776	2.14	-10.5997	2.14	0.0673129																												1.06	10.3724	1.06
								2.16	111.591	5.031	0.184172	2.16	-41.8053	2.16	-0.274767	2.16	-17.9118	2.16	0.0346205																												1.07	9.93111	1.07
								2.18	109.938	5.078	0.180499	2.18	-37.3814	2.18	0.085394	2.18	-24.7026	2.18	-0.0108024																												1.08	9.41462	1.08
								2.2	108.402	5.125	0.181386	2.2	-30.2653	2.2	0.475739	2.2	-30.4757	2.2	-0.0603932																												1.09	8.85668	1.09
								2.22	107.267	5.172	0.178356	2.22	-21.0081	2.22	0.896619	2.22	-34.7775	2.22	-0.113525																												1.1	8.29399	1.1
								2.24	106.748	5.219	0.179909	2.24	-10.4234	2.24	1.3832	2.24	-37.2073	2.24	-0.173967																												1.11	7.76619	1.11
								2.26	106.924	5.266	0.180211	2.26	0.58622	2.26	1.39898	2.26	-37.5182	2.26	-0.175808																												1.12	7.31186	1.12
								2.28	107.726	5.314	0.181746	2.28	11.1949	2.28	1.80675	2.28	-35.7039	2.28	-0.229389																												1.13	6.96927	1.13
								2.3	108.946	5.359	0.1839	2.3	20.7587	2.3	1.86307	2.3	-31.9756	2.3	-0.239729																												1.14	6.77812	1.14
								2.32	110.264	5.407	0.183939	2.32	28.7946	2.32	1.94435	2.32	-26.6759	2.32	-0.252172																												1.15	6.76982	1.15
								2.34	111.346	5.453	0.188359	2.34	34.8516	2.34	1.36419	2.34	-20.2123	2.34	-0.177198																												1.16	6.96323	1.16
								2.36	111.988	5.501	0.188171	2.36	38.4228	2.36	1.19813	2.36	-13.0164	2.36	-0.15524																												1.17	7.3663	1.17
								2.38	112.236	5.548	0.185848	2.38	39.0288	2.38	0.916446	2.38	-5.50808	2.38	-0.118229																												1.18	7.97034	1.18
								2.4	112.363	5.595	0.185626	2.4	36.4533	2.4	0.696056	2.4	1.91836	2.4	-0.0894225																												1.19	8.75214	1.19
								2.42	112.674	5.642	0.190206	2.42	30.9891	2.42	0.464161	2.42	8.87626	2.42	-0.0594637																												1.2	9.66695	1.2
								2.44	113.321	5.688	0.186206	2.44	23.4941	2.44	0.128737	2.44	14.9797	2.44	-0.0164491																												1.21	10.6478	1.21
								2.46	114.283	5.735	0.188571	2.46	15.1681	2.46	-0.232135	2.46	19.8861	2.46	0.0295526																												1.22	11.6295	1.22
								2.48	115.456	5.783	0.188359	2.48	7.14294	2.48	-0.753596	2.48	23.3695	2.48	0.0957615																												1.23	12.5534	1.23
								2.5	116.73	5.829	0.192122	2.5	0.0979476	2.5	-0.946382	2.5	25.3814	2.5	0.12083																												1.24	13.3568	1.24
								2.52	118.014	5.877	0.190044	2.52	-5.87576	2.52	-1.35152	2.52	26.0658	2.52	0.174646																												1.25	13.9911	1.25
								2.54	119.233	5.923	0.186055	2.54	-11.1079	2.54	-1.80295	2.54	25.7096	2.54	0.23662																												1.26	14.4327	1.26
								2.56	120.304	5.97	0.188359	2.56	-16.0645	2.56	-1.56111	2.56	24.6075	2.56	0.208095																												1.27	14.6649	1.27
								2.58	121.11	6.017	0.190085	2.58	-21.1297	2.58	-1.71825	2.58	22.8852	2.58	0.232311																												1.28	14.6814	1.28
								2.6	121.518	6.065	0.190044	2.6	-26.4319	2.6	-1.62011	2.6	20.4101	2.6	0.221584																												1.29	14.4951	1.29
								2.62	121.417	6.111	0.192203	2.62	-31.6746	2.62	-1.39518	2.62	16.8797	2.62	0.191842																												1.3	14.1292	1.3
								2.64	120.763	6.158	0.192444	2.64	-36.1147	2.64	-1.07624	2.64	12.0378	2.64	0.147146																												1.31	13.6123	1.31
								2.66	119.589	6.206	0.188359	2.66	-38.8161	2.66	-0.812205	2.66	5.88943	2.66	0.109519																												1.32	12.9758	1.32
								2.68	118.01	6.252	0.190287	2.68	-39.0436	2.68	-0.56802	2.68	-1.20305	2.68	0.0760519																												1.33	12.2523	1.33
								2.7	116.207	6.299	0.198519	2.7	-36.5153	2.7	-0.284147	2.7	-8.59015	2.7	0.0384423																												1.34	11.4739	1.34
								2.72	114.393	6.346	0.19275	2.72	-31.3897	2.72	0.056158	2.72	-15.5186	2.72	-0.00772286																												1.35	10.6726	1.35
								2.74	112.764	6.393	0.192027	2.74	-24.092	2.74	0.526213	2.74	-21.3107	2.74	-0.0728762																												1.36	9.88346	1.36
								2.76	111.436	6.44	0.194281	2.76	-15.1506	2.76	0.904455	2.76	-25.4672	2.76	-0.125021																												1.37	9.13994	1.37
								2.78	110.429	6.487	0.192403	2.78	-5.1333	2.78	1.11442	2.78	-27.7171	2.78	-0.15397																												1.38	8.47203	1.38
								2.8	109.687	6.535	0.191874	2.8	5.33714	2.8	1.56314	2.8	-28.0484	2.8	-0.217132																												1.39	7.91277	1.39
								2.82	109.155	6.582	0.196227	2.82	15.5944	2.82	1.97706	2.82	-26.6788	2.82	-0.276464																												1.4	7.49376	1.4
								2.84	108.857	6.63	0.192668	2.84	25.0233	2.84	1.81564	2.84	-23.9506	2.84	-0.254861																												1.41	7.23633	1.41
								2.86	108.912	6.676	0.194479	2.86	33.1711	2.86	1.55374	2.86	-20.23	2.86	-0.218387																												1.42	7.15377	1.42
								2.88	109.466	6.723	0.19452	2.88	39.7692	2.88	1.53901	2.88	-15.87	2.88	-0.216333																												1.43	7.25143	1.43
								2.9	110.594	6.77	0.196637	2.9	44.6113	2.9	1.18042	2.9	-11.1743	2.9	-0.165548																												1.44	7.51898	1.44
								2.92	112.24	6.817	0.196637	2.92	47.3712	2.92	0.988125	2.92	-6.32019	2.92	-0.137562																												1.45	7.93361	1.45
								2.94	114.247	6.865	0.19452	2.94	47.5864	2.94	0.64463	2.94	-1.33361	2.94	-0.0886507																												1.46	8.46096	1.46
								2.96	116.43	6.911	0.196772	2.96	44.8963	2.96	0.277168	2.96	3.81239	2.96	-0.0377046																												1.47	9.05367	1.47
								2.98	118.697	6.958	0.198797	2.98	39.3195	2.98	-0.0185107	2.98	9.06465	2.98	0.00250954																												1.48	9.66636	1.48
								3	121.115	7.006	0.194479	3	31.3336	3	-0.279806	3	14.2353	3	0.0381258																												1.49	10.2543	1.49
								3.02	123.865	7.052	0.194322	3.02	21.7657	3.02	-0.661717	3.02	19.0276	3.02	0.0913184																												1.5	10.77	1.5
								3.04	127.085	7.099	0.196269	3.04	11.6034	3.04	-1.04557	3.04	23.0883	3.04	0.146886																												1.51	11.1784	1.51
								3.06	130.69	7.146	0.1964	3.06	1.76605	3.06	-1.50236	3.06	26.0611	3.06	0.215148																												1.52	11.4605	1.52
								3.08	134.326	7.193	0.198519	3.08	-7.1284	3.08	-1.60906	3.08	27.6395	3.08	0.234454																												1.53	11.6042	1.53
								3.1	137.432	7.241	0.200468	3.1	-14.8748	3.1	-1.58281	3.1	27.6276	3.1	0.233649																												1.54	11.6076	1.54
								3.12	139.408	7.287	0.198263	3.12	-21.5856	3.12	-1.71942	3.12	25.9896	3.12	0.255729																												1.55	11.4825	1.55
								3.14	139.808	7.334	0.198519	3.14	-27.4372	3.14	-1.62066	3.14	22.8342	3.14	0.242672																												1.56	11.2482	1.56
								3.16	138.52	7.381	0.198561	3.16	-32.4003	3.16	-1.37744	3.16	18.3342	3.16	0.208751																												1.57	10.9294	1.57
								3.18	135.824	7.428	0.198561	3.18	-36.1049	3.18	-1.06149	3.18	12.6824	3.18	0.163255																												1.58	10.5543	1.58
								3.2	132.312	7.475	0.198712	3.2	-37.9208	3.2	-0.812146	3.2	6.14796	3.2	0.125869																												1.59	10.1564	1.59
								3.22	128.711	7.522	0.19839	3.22	-37.2175	3.22	-0.602628	3.22	-0.860104	3.22	0.0930019																												1.6	9.76936	1.6
								3.24	125.697	7.569	0.2028	3.24	-33.662	3.24	-0.219665	3.24	-7.84174	3.24	0.0335513																												1.61	9.43	1.61
								3.26	123.734	7.616	0.200364	3.26	-27.3775	3.26	0.122118	3.26	-14.3387	3.26	-0.0184749																												1.62	9.17993	1.62
								3.28	122.992	7.664	0.2028	3.28	-18.8896	3.28	0.58391	3.28	-20.0019	3.28	-0.0879401																												1.63	9.05088	1.63
								3.3	123.372	7.71	0.200096	3.3	-8.94054	3.3	0.797103	3.3	-24.534	3.3	-0.120473																												1.64	9.07244	1.64
								3.32	124.604	7.757	0.198242	3.32	1.67217	3.32	1.23382	3.32	-27.6325	3.32	-0.188543																												1.65	9.27391	1.65
								3.34	126.335	7.804	0.198348	3.34	12.1598	3.34	1.73733	3.34	-29.0379	3.34	-0.269357																												1.66	9.66873	1.66
								3.36	128.208	7.85	0.196269	3.36	21.793	3.36	1.78793	3.36	-28.6054	3.36	-0.28114																												1.67	10.2536	1.67
								3.38	129.932	7.897	0.196269	3.38	29.9999	3.38	1.65615	3.38	-26.3066	3.38	-0.263188																												1.68	11.0098	1.68
								3.4	131.328	7.945	0.196119	3.4	36.4156	3.4	1.76996	3.4	-22.2008	3.4	-0.282541																												1.69	11.9061	1.69
								3.42	132.331	7.993	0.200364	3.42	40.8164	3.42	1.56711	3.42	-16.4517	3.42	-0.2499																												1.7	12.9005	1.7
								3.44	132.956	8.04	0.202589	3.44	43.0549	3.44	1.31434	3.44	-9.38482	3.44	-0.208609																												1.71	13.9386	1.71
								3.46	133.27	8.087	0.202589	3.46	43.1105	3.46	0.81691	3.46	-1.5246	3.46	-0.128717																												1.72	14.9502	1.72
								3.48	133.359	8.133	0.200283	3.48	41.1913	3.48	0.696389	3.48	6.43982	3.48	-0.108671																												1.73	15.8747	1.73
								3.5	133.318	8.181	0.198199	3.5	37.7571	3.5	0.357795	3.5	13.7674	3.5	-0.0552832																												1.74	16.6653	1.74
								3.52	133.278	8.228	0.198242	3.52	33.3844	3.52	0.0222759	3.52	19.8165	3.52	-0.00343546																												1.75	17.2757	1.75
								3.54	133.451	8.274	0.196269	3.54	28.5248	3.54	-0.398716	3.54	24.1771	3.54	0.0623483																												1.76	17.6763	1.76
								3.56	134.111	8.322	0.200468	3.56	23.3128	3.56	-0.70791	3.56	26.7481	3.56	0.112926																												1.77	17.8633	1.77
								3.58	135.487	8.368	0.200364	3.58	17.5595	3.58	-1.30355	3.58	27.7393	3.58	0.209499																												1.78	17.8398	1.78
								3.6	137.636	8.416	0.200511	3.6	10.9422	3.6	-1.30301	3.6	27.5958	3.6	0.207327																												1.79	17.6149	1.79
								3.62	140.395	8.462	0.202444	3.62	3.28635	3.62	-1.67533	3.62	26.8631	3.62	0.263092																												1.8	17.2119	1.8
								3.64	143.426	8.509	0.202589	3.64	-5.22927	3.64	-1.80408	3.64	26.046	3.64	0.282503																												1.81	16.6594	1.81
								3.66	146.314	8.557	0.198116	3.66	-14.0413	3.66	-1.71451	3.66	25.4824	3.66	0.270884																												1.82	15.989	1.82
								3.68	148.633	8.603	0.198116	3.68	-22.3089	3.68	-1.61022	3.68	25.2027	3.68	0.259127																												1.83	15.2332	1.83
								3.7	149.979	8.651	0.197948	3.7	-29.0833	3.7	-1.31121	3.7	24.807	3.7	0.215167																												1.84	14.4252	1.84
								3.72	150.011	8.697	0.198032	3.72	-33.5251	3.72	-1.02925	3.72	23.5361	3.72	0.170426																												1.85	13.5988	1.85
								3.74	148.566	8.744	0.198074	3.74	-35.1388	3.74	-0.852665	3.74	20.6094	3.74	0.140216																												1.86	12.7841	1.86
								3.76	145.791	8.792	0.200468	3.76	-33.9182	3.76	-0.465462	3.76	15.6211	3.76	0.07514																												1.87	12.0083	1.87
								3.78	142.205	8.838	0.198074	3.78	-30.311	3.78	-0.17561	3.78	8.74526	3.78	0.0276849																												1.88	11.3048	1.88
								3.8	138.607	8.885	0.200468	3.8	-25.0164	3.8	0.189543	3.8	0.678292	3.8	-0.0293994																												1.89	10.707	1.89
								3.82	135.864	8.933	0.200364	3.82	-18.7248	3.82	0.679651	3.82	-7.59774	3.82	-0.105977																												1.9	10.2418	1.9
								3.84	134.644	8.979	0.19839	3.84	-11.9423	3.84	1.04589	3.84	-15.0889	3.84	-0.167085																												1.91	9.93377	1.91
								3.86	135.223	9.027	0.198348	3.86	-4.93502	3.86	1.39979	3.86	-20.9634	3.86	-0.229614																												1.92	9.80181	1.92
								3.88	137.42	9.073	0.198242	3.88	2.26569	3.88	1.6896	3.88	-24.6016	3.88	-0.281906																												1.93	9.84773	1.93
								3.9	140.681	9.12	0.204754	3.9	9.78157	3.9	1.66467	3.9	-25.6278	3.9	-0.279025																												1.94	10.0577	1.94
								3.92	144.267	9.167	0.198116	3.92	17.7049	3.92	1.84586	3.92	-23.9998	3.92	-0.306982																												1.95	10.4094	1.95
								3.94	147.468	9.214	0.210765	3.94	25.9178	3.94	1.73165	3.94	-20.0826	3.94	-0.285737																												1.96	10.8744	1.96
								3.96	149.773	9.263	0.200138	3.96	34.0124	3.96	1.46138	3.96	-14.6082	3.96	-0.243077																												1.97	11.4135	1.97
								3.98	150.964	9.308	0.193722	3.98	41.2656	3.98	1.12504	3.98	-8.50561	3.98	-0.190871																												1.98	11.9757	1.98
								4	151.128	9.356	0.202307	4	46.6484	4	0.954529	4	-2.66375	4	-0.163705																												1.99	12.5145	1.99
								4.02	150.599	9.402	0.198116	4.02	49.0131	4.02	0.632234	4.02	2.28388	4.02	-0.107317																												2	12.9918	2
								4.04	149.847	9.449	0.195846	4.04	47.5062	4.04	0.293573	4.04	6.07711	4.04	-0.0490924																												2.01	13.3711	2.01
								4.06	149.339	9.496	0.193763	4.06	41.9545	4.06	0.012249	4.06	8.80658	4.06	-0.00204827																												2.02	13.6282	2.02
								4.08	149.415	9.544	0.198116	4.08	32.97	4.08	-0.262842	4.08	10.7722	4.08	0.0444003																												2.03	13.7579	2.03
								4.1	150.206	9.591	0.198055	4.1	21.7773	4.1	-0.651529	4.1	12.3093	4.1	0.110773																												2.04	13.7634	2.04
								4.12	151.633	9.639	0.198348	4.12	9.89165	4.12	-1.03176	4.12	13.6549	4.12	0.175227																												2.05	13.6528	2.05
								4.14	153.445	9.685	0.200138	4.14	-1.27664	4.14	-1.32757	4.14	14.8546	4.14	0.224807																												2.06	13.4443	2.06
								4.16	155.3	9.732	0.195888	4.16	-10.7977	4.16	-1.58714	4.16	15.7112	4.16	0.268549																												2.07	13.1624	2.07
								4.18	156.86	9.779	0.195749	4.18	-18.3825	4.18	-1.71998	4.18	15.8474	4.18	0.290922																												2.08	12.8364	2.08
								4.2	157.87	9.827	0.193996	4.2	-24.2268	4.2	-1.6738	4.2	14.89	4.2	0.282594																												2.09	12.498	2.09
								4.22	158.183	9.873	0.200059	4.22	-28.6663	4.22	-1.58447	4.22	12.6382	4.22	0.26754																												2.1	12.1825	2.1
								4.24	157.726	9.92	0.19595	4.24	-31.8622	4.24	-1.49541	4.24	9.09632	4.24	0.254418																												2.11	11.9257	2.11
								4.26	156.486	9.967	0.195765	4.26	-33.6702	4.26	-0.950263	4.26	4.41116	4.26	0.163855																												2.12	11.7625	2.12
								4.28	154.58	10.015	0.195992	4.28	-33.7273	4.28	-0.804209	4.28	-1.18845	4.28	0.140059																												2.13	11.73	2.13
								4.3	152.299			4.3	-31.6956	4.3	-0.510988	4.3	-7.413	4.3	0.0890353																												2.14	11.8576	2.14
								4.32	150.047			4.32	-27.5296	4.32	-0.251044	4.32	-13.903	4.32	0.0435961																												2.15	12.1627	2.15
								4.34	148.223			4.34	-21.6064	4.34	0.0888358	4.34	-20.1983	4.34	-0.015426																												2.16	12.6567	2.16
								4.36	147.12			4.36	-14.647	4.36	0.480293	4.36	-25.7192	4.36	-0.0835094																												2.17	13.3388	2.17
								4.38	146.875			4.38	-7.51358	4.38	0.899235	4.38	-29.8365	4.38	-0.155775																												2.18	14.19	2.18
								4.4	147.444			4.4	-0.993626	4.4	1.23268	4.4	-32.0452	4.4	-0.211852																												2.19	15.1737	2.19
								4.42	148.602			4.42	4.41373	4.42	1.55032	4.42	-32.1301	4.42	-0.26594																												2.2	16.2488	2.2
								4.44	149.962			4.44	8.69386	4.44	1.80028	4.44	-30.1838	4.44	-0.311935																												2.21	17.3627	2.21
								4.46	151.061			4.46	12.3594	4.46	2.05244	4.46	-26.4882	4.46	-0.359357																												2.22	18.4459	2.22
								4.48	151.498			4.48	16.2196	4.48	1.75492	4.48	-21.4029	4.48	-0.306507																												2.23	19.4383	2.23
								4.5	151.074			4.5	20.9553	4.5	1.39138	4.5	-15.3443	4.5	-0.240011																												2.24	20.2922	2.24
								4.52	149.838			4.52	26.6746	4.52	1.32938	4.52	-8.7888	4.52	-0.227066																												2.25	20.9606	2.25
								4.54	148.064			4.54	32.6487	4.54	0.909175	4.54	-2.21967	4.54	-0.155474																												2.26	21.4122	2.26
								4.56	146.148			4.56	37.4611	4.56	0.638799	4.56	3.95004	4.56	-0.110745																												2.27	21.6417	2.27
								4.58	144.469			4.58	39.5789	4.58	0.31782	4.58	9.41388	4.58	-0.0563835																												2.28	21.6497	2.28
								4.6	143.298			4.6	37.9612	4.6	-0.00301042	4.6	13.9571	4.6	0.000542131																												2.29	21.4428	2.29
								4.62	142.791			4.62	32.3489	4.62	-0.379848	4.62	17.4227	4.62	0.0676336																												2.3	21.0427	2.3
								4.64	143.03			4.64	23.238	4.64	-0.791439	4.64	19.7	4.64	0.137061																												2.31	20.4772	2.31
								4.66	144.051			4.66	11.704	4.66	-0.931108	4.66	20.749	4.66	0.159486																												2.32	19.7783	2.32
								4.68	145.817			4.68	-0.862682	4.68	-1.48555	4.68	20.6387	4.68	0.259494																												2.33	18.9801	2.33
								4.7	148.151			4.7	-13.0772	4.7	-1.45522	4.7	19.561	4.7	0.261224																												2.34	18.1194	2.34
								4.72	150.665			4.72	-23.8426	4.72	-1.96973	4.72	17.7898	4.72	0.358733																												2.35	17.2298	2.35
								4.74	152.755			4.74	-32.4994	4.74	-1.51493	4.74	15.6009	4.74	0.276524																												2.36	16.3395	2.36
								4.76	153.721			4.76	-38.8343	4.76	-1.61863	4.76	13.2088	4.76	0.29425																												2.37	15.4837	2.37
								4.78	153.012			4.78	-42.9684	4.78	-1.35841	4.78	10.7532	4.78	0.245317																												2.38	14.6998	2.38
								4.8	150.452			4.8	-45.1251	4.8	-1.07116	4.8	8.28438	4.8	0.192122																												2.39	14.0181	2.39
								4.82	146.333			4.82	-45.3587	4.82	-0.80353	4.82	5.71717	4.82	0.143349																												2.4	13.4696	2.4
								4.84	141.329			4.84	-43.4793	4.84	-0.608407	4.84	2.82617	4.84	0.108192																												2.41	13.0845	2.41
								4.86	136.318			4.86	-39.273	4.86	-0.162054	4.86	-0.649378	4.86	0.0287964																												2.42	12.8776	2.42
								4.88	132.168			4.88	-32.7885	4.88	0.228291	4.88	-4.82006	4.88	-0.0405846																												2.43	12.8469	2.43
								4.9	129.578			4.9	-24.4307	4.9	0.640136	4.9	-9.48088	4.9	-0.113796																												2.44	12.9818	2.44
								4.92	128.969			4.92	-14.8431	4.92	1.05622	4.92	-14.0799	4.92	-0.18763																												2.45	13.2625	2.45
								4.94	130.436			4.94	-4.71518	4.94	1.24012	4.94	-17.863	4.94	-0.22025																												2.46	13.6627	2.46
								4.96	133.735			4.96	5.34698	4.96	1.68312	4.96	-20.126	4.96	-0.299528																												2.47	14.1448	2.47
								4.98	138.33			4.98	14.8429	4.98	2.00602	4.98	-20.4479	4.98	-0.359479																												2.48	14.6574	2.48
								5	143.46			5	23.3465	5	1.61194	5	-18.7774	5	-0.292699																												2.49	15.1537	2.49
								5.02	148.266			5.02	30.4809	5.02	1.70903	5.02	-15.3358	5.02	-0.31406																												2.5	15.5953	2.5
								5.04	151.991			5.04	35.894	5.04	1.4792	5.04	-10.4544	5.04	-0.271966																												2.51	15.946	2.51
								5.06	154.2			5.06	39.2073	5.06	1.27142	5.06	-4.50029	5.06	-0.231352																												2.52	16.1822	2.52
								5.08	154.885			5.08	39.9832	5.08	0.891571	5.08	2.09826	5.08	-0.160869																												2.53	16.2986	2.53
								5.1	154.351			5.1	37.836	5.1	0.586041	5.1	8.82938	5.1	-0.105926																												2.54	16.2985	2.54
								5.12	152.979			5.12	32.7058	5.12	0.407357	5.12	15.1461	5.12	-0.073898																												2.55	16.1858	2.55
								5.14	151.027			5.14	25.085	5.14	0.136872	5.14	20.5625	5.14	-0.0247229																												2.56	15.976	2.56
								5.16	148.633			5.16	15.9829	5.16	-0.233334	5.16	24.7365	5.16	0.0417655																												2.57	15.7091	2.57
								5.18	145.967			5.18	6.59635	5.18	-0.674912	5.18	27.4973	5.18	0.120324																												2.58	15.4214	2.58
								5.2	143.404			5.2	-2.14357	5.2	-0.858165	5.2	28.8168	5.2	0.153601																												2.59	15.1385	2.59
								5.22	141.504			5.22	-9.86486	5.22	-1.44232	5.22	28.7775	5.22	0.259534																												2.6	14.9038	2.6
								5.24	140.767			5.24	-16.7192	5.24	-1.61297	5.24	27.5533	5.24	0.290709																												2.61	14.7512	2.61
								5.26	141.354			5.26	-23.1055	5.26	-1.79006	5.26	25.3461	5.26	0.322559																												2.62	14.6934	2.62
								5.28	142.975			5.28	-29.3427	5.28	-1.7143	5.28	22.2623	5.28	0.309268																												2.63	14.7595	2.63
								5.3	144.989			5.3	-35.4229	5.3	-1.4625	5.3	18.2522	5.3	0.264788																												2.64	14.9921	2.64
								5.32	146.631			5.32	-40.9077	5.32	-1.40157	5.32	13.2032	5.32	0.255222																												2.65	15.4112	2.65
								5.34	147.294			5.34	-45.007	5.34	-1.19321	5.34	7.10106	5.34	0.21868																												2.66	16.0224	2.66
								5.36	146.776			5.36	-46.8315	5.36	-0.80861	5.36	0.13591	5.36	0.14871																												2.67	16.8259	2.67
								5.38	145.352			5.38	-45.7431	5.38	-0.457419	5.38	-7.28726	5.38	0.0840279																												2.68	17.8004	2.68
								5.4	143.631			5.4	-41.6541	5.4	-0.17794	5.4	-14.6075	5.4	0.0326818																												2.69	18.9042	2.69
								5.42	142.277			5.42	-35.0767	5.42	0.109601	5.42	-21.2134	5.42	-0.0202745																												2.7	20.0896	2.7
								5.44	141.764			5.44	-26.8777	5.44	0.458922	5.44	-26.5694	5.44	-0.0859056																												2.71	21.3001	2.71
								5.46	142.247			5.46	-17.9614	5.46	0.843456	5.46	-30.3292	5.46	-0.159187																												2.72	22.4743	2.72
								5.48	143.576			5.48	-9.10228	5.48	1.35873	5.48	-32.4003	5.48	-0.256653																												2.73	23.5509	2.73
								5.5	145.393			5.5	-0.919634	5.5	1.37926	5.5	-32.9465	5.5	-0.259598																												2.74	24.4747	2.74
								5.52	147.275			5.52	6.12806	5.52	1.77996	5.52	-32.3139	5.52	-0.333334																												2.75	25.2015	2.75
								5.54	148.858			5.54	11.8142	5.54	1.84392	5.54	-30.8683	5.54	-0.343438																												2.76	25.7005	2.76
								5.56	149.913			5.56	16.2379	5.56	1.76125	5.56	-28.7899	5.56	-0.326336																												2.77	25.9567	2.77
								5.58	150.364			5.58	19.7748	5.58	1.55108	5.58	-25.9656	5.58	-0.286848																												2.78	25.9701	2.78
								5.6	150.244			5.6	22.8274	5.6	1.29524	5.6	-22.0761	5.6	-0.241052																												2.79	25.7547	2.79
								5.62	149.657			5.62	25.5609	5.62	0.800784	5.62	-16.8256	5.62	-0.151047																												2.8	25.3347	2.8
								5.64	148.788			5.64	27.7885	5.64	0.677454	5.64	-10.1721	5.64	-0.128851																												2.81	24.7403	2.81
								5.66	147.956			5.66	28.9976	5.66	0.268845	5.66	-2.44019	5.66	-0.0508026																												2.82	24.0044	2.82
								5.68	147.59			5.68	28.4885	5.68	-0.012238	5.68	5.71124	5.68	0.00228503																												2.83	23.1644	2.83
								5.7	148.077			5.7	25.6102	5.7	-0.357597	5.7	13.4161	5.7	0.0666111																												2.84	22.2541	2.84
								5.72	149.604			5.72	20.0173	5.72	-0.682503	5.72	19.7776	5.72	0.12807																												2.85	21.3022	2.85
								5.74	152.101			5.74	11.8455	5.74	-0.900256	5.74	24.0575	5.74	0.169863																												2.86	20.3454	2.86
								5.76	155.257			5.76	1.72694	5.76	-1.49628	5.76	25.8258	5.76	0.281915																												2.87	19.4234	2.87
								5.78	158.575			5.78	-9.3608	5.78	-1.62055	5.78	25.0235	5.78	0.305091																												2.88	18.5697	2.88
								5.8	161.482			5.8	-20.3459	5.8	-1.59565	5.8	21.9012	5.8	0.302537																												2.89	17.821	2.89
								5.82	163.514			5.82	-30.3133	5.82	-1.92117	5.82	16.8718	5.82	0.367963																												2.9	17.215	2.9
								5.84	164.464			5.84	-38.6621	5.84	-1.46817	5.84	10.3968	5.84	0.282404																												2.91	16.7751	2.91
								5.86	164.411			5.86	-45.1111	5.86	-1.40325	5.86	2.97803	5.86	0.26881																												2.92	16.5083	2.92
								5.88	163.63			5.88	-49.5293	5.88	-1.10242	5.88	-4.82023	5.88	0.209158																												2.93	16.4118	2.93
								5.9	162.437			5.9	-51.7049	5.9	-0.823363	5.9	-12.4076	5.9	0.154432																												2.94	16.4721	2.94
								5.92	161.042			5.92	-51.314	5.92	-0.627076	5.92	-19.2498	5.92	0.116722																												2.95	16.6666	2.95
								5.94	159.465			5.94	-48.1812	5.94	-0.249885	5.94	-24.9416	5.94	0.0465627																												2.96	16.9653	2.96
								5.96	157.606			5.96	-42.5427	5.96	0.141573	5.96	-29.2541	5.96	-0.026564																												2.97	17.3325	2.97
								5.98	155.442			5.98	-35.0282	5.98	0.497817	5.98	-32.1499	5.98	-0.0940748																												2.98	17.7297	2.98
								6	153.178			6	-26.4192	6	1.08583	6	-33.7456	6	-0.206098																												2.99	18.1182	2.99
								6.02	151.208			6.02	-17.4056	6.02	1.17317	6.02	-34.2233	6.02	-0.223012																												3	18.4629	3
								6.04	149.949			6.04	-8.48264	6.04	1.79251	6.04	-33.7604	6.04	-0.340518																												3.01	18.7358	3.01
								6.06	149.666			6.06	0.00426868	6.06	1.61879	6.06	-32.5153	6.06	-0.307504																												3.02	18.919	3.02
								6.08	150.386			6.08	7.76476	6.08	1.84904	6.08	-30.6099	6.08	-0.352383																												3.03	19.0032	3.03
								6.1	151.901			6.1	14.5082	6.1	1.75413	6.1	-28.0643	6.1	-0.336147																												3.04	18.9854	3.04
								6.12	153.85			6.12	19.9349	6.12	1.6624	6.12	-24.7419	6.12	-0.320155																												3.05	18.8736	3.05
								6.14	155.841			6.14	23.7535	6.14	1.03091	6.14	-20.3877	6.14	-0.19892																												3.06	18.6919	3.06
								6.16	157.559			6.16	25.7412	6.16	0.985675	6.16	-14.7754	6.16	-0.18957																												3.07	18.4672	3.07
								6.18	158.822			6.18	25.8362	6.18	0.640449	6.18	-7.90047	6.18	-0.122082																												3.08	18.225	3.08
								6.2	159.634			6.2	24.1783	6.2	0.289725	6.2	-0.0963141	6.2	-0.0546922																												3.09	17.9981	3.09
								6.22	160.198			6.22	21.0515	6.22	0.00517867	6.22	8.00066	6.22	-0.000972948																												3.1	17.8188	3.1
								6.24	160.87			6.24	16.7865	6.24	-0.262097	6.24	15.5982	6.24	0.0494599																												3.11	17.7185	3.11
								6.26	161.992			6.26	11.6603	6.26	-0.653501	6.26	21.8936	6.26	0.125359																												3.12	17.7298	3.12
								6.28	163.697			6.28	5.79427	6.28	-1.04319	6.28	26.158	6.28	0.204633																												3.13	17.8837	3.13
								6.3	165.821			6.3	-0.856981	6.3	-1.35693	6.3	27.8061	6.3	0.269406																												3.14	18.207	3.14
								6.32	167.957			6.32	-8.36208	6.32	-1.60583	6.32	26.5078	6.32	0.316212																												3.15	18.7203	3.15
								6.34	169.624			6.34	-16.6261	6.34	-1.72058	6.34	22.3228	6.34	0.33309																												3.16	19.4317	3.16
								6.36	170.454			6.36	-25.2983	6.36	-1.84873	6.36	15.7699	6.36	0.354185																												3.17	20.3349	3.17
								6.38	170.294			6.38	-33.7736	6.38	-1.57846	6.38	7.72127	6.38	0.302237																												3.18	21.4076	3.18
								6.4	169.176			6.4	-41.2415	6.4	-1.19744	6.4	-0.875339	6.4	0.230421																												3.19	22.6121	3.19
								6.42	167.251			6.42	-46.7932	6.42	-1.07265	6.42	-9.25282	6.42	0.207683																												3.2	23.8973	3.2
								6.44	164.755			6.44	-49.6038	6.44	-0.821686	6.44	-16.898	6.44	0.159638																												3.21	25.2031	3.21
								6.46	161.994			6.46	-49.1476	6.46	-0.558899	6.46	-23.4723	6.46	0.108363																												3.22	26.4648	3.22
								6.48	159.308			6.48	-45.363	6.48	-0.211263	6.48	-28.708	6.48	0.0407361																												3.23	27.6191	3.23
								6.5	156.977			6.5	-38.6814	6.5	0.156806	6.5	-32.3716	6.5	-0.0300607																												3.24	28.6097	3.24
								6.52	155.134			6.52	-29.9079	6.52	0.508277	6.52	-34.3111	6.52	-0.0972189																												3.25	29.391	3.25
								6.54	153.762			6.54	-20.0382	6.54	0.995588	6.54	-34.5393	6.54	-0.191461																												3.26	29.9327	3.26
								6.56	152.796			6.56	-10.0915	6.56	1.25398	6.56	-33.2751	6.56	-0.244077																												3.27	30.221	3.27
								6.58	152.215			6.58	-0.936213	6.58	1.41566	6.58	-30.871	6.58	-0.277755																												3.28	30.2568	3.28
								6.6	152.02			6.6	6.89644	6.6	1.82279	6.6	-27.6473	6.6	-0.355951																												3.29	30.0537	3.29
								6.62	152.175			6.62	13.3065	6.62	1.87885	6.62	-23.7803	6.62	-0.363163																												3.3	29.6359	3.3
								6.64	152.595			6.64	18.5391	6.64	1.96714	6.64	-19.3399	6.64	-0.378904																												3.31	29.0344	3.31
								6.66	153.195			6.66	22.9524	6.66	1.54736	6.66	-14.3802	6.66	-0.299582																												3.32	28.283	3.32
								6.68	153.95			6.68	26.7504	6.68	1.06148	6.68	-8.97639	6.68	-0.206557																												3.33	27.42	3.33
								6.7	154.929			6.7	29.7897	6.7	0.925261	6.7	-3.23749	6.7	-0.180065																												3.34	26.4814	3.34
								6.72	156.27			6.72	31.551	6.72	0.699611	6.72	2.65208	6.72	-0.136064																												3.35	25.4971	3.35
								6.74	158.1			6.74	31.3552	6.74	0.435426	6.74	8.42316	6.74	-0.0849516																												3.36	24.5045	3.36
								6.76	160.432			6.76	28.7559	6.76	0.163956	6.76	13.7844	6.76	-0.0321626																												3.37	23.5447	3.37
								6.78	163.113			6.78	23.8255	6.78	-0.178619	6.78	18.4756	6.78	0.0351803																												3.38	22.652	3.38
								6.8	165.898			6.8	17.0987	6.8	-0.584578	6.8	22.2698	6.8	0.115211																												3.39	21.8619	3.39
								6.82	168.562			6.82	9.26116	6.82	-1.1052	6.82	25.0035	6.82	0.217177																												3.4	21.211	3.4
								6.84	170.986			6.84	0.890649	6.84	-1.18532	6.84	26.6575	6.84	0.231627																												3.41	20.7205	3.41
								6.86	173.14			6.86	-7.58035	6.86	-1.60472	6.86	27.391	6.86	0.312253																												3.42	20.3945	3.42
								6.88	175.038			6.88	-15.7734	6.88	-1.95975	6.88	27.4899	6.88	0.381734																												3.43	20.2288	3.43
								6.9	176.677			6.9	-23.295	6.9	-1.53072	6.9	27.2552	6.9	0.299916																												3.44	20.2103	3.44
								6.92	177.971			6.92	-29.734	6.92	-1.80404	6.92	26.8364	6.92	0.356271																												3.45	20.3182	3.45
								6.94	178.681			6.94	-34.6917	6.94	-1.24147	6.94	26.0599	6.94	0.24671																												3.46	20.525	3.46
								6.96	178.487			6.96	-37.7918	6.96	-1.21048	6.96	24.4109	6.96	0.240538																												3.47	20.7982	3.47
								6.98	177.201			6.98	-38.6748	6.98	-0.749761	6.98	21.2522	6.98	0.147742																												3.48	21.1025	3.48
								7	174.919			7	-37.0548	7	-0.54222	7	16.1465	7	0.105713																												3.49	21.4029	3.49
								7.02	171.97			7.02	-32.868	7.02	-0.264286	7.02	9.09698	7.02	0.0512311																												3.5	21.6708	3.5
								7.04	168.735			7.04	-26.4022	7.04	0.121306	7.04	0.628564	7.04	-0.0235232																												3.51	21.881	3.51
								7.06	165.533			7.06	-18.2865	7.06	0.495473	7.06	-8.28811	7.06	-0.0964575																												3.52	22.0083	3.52
								7.08	162.624			7.08	-9.32178	7.08	0.903523	7.08	-16.4624	7.08	-0.176757																												3.53	22.0426	3.53
								7.1	160.267			7.1	-0.237257	7.1	1.26658	7.1	-22.7931	7.1	-0.248614																												3.54	21.9927	3.54
								7.12	158.702			7.12	8.49602	7.12	1.42912	7.12	-26.5106	7.12	-0.280633																												3.55	21.8701	3.55
								7.14	158.033			7.14	16.7036	7.14	2.05655	7.14	-27.2522	7.14	-0.403777																												3.56	21.691	3.56
								7.16	158.128			7.16	24.4055	7.16	1.91822	7.16	-25.0199	7.16	-0.377445																												3.57	21.4859	3.57
								7.18	158.674			7.18	31.6396	7.18	1.81524	7.18	-20.1135	7.18	-0.358919																												3.58	21.2823	3.58
								7.2	159.311			7.2	38.2882	7.2	1.45028	7.2	-13.0625	7.2	-0.288562																												3.59	21.1037	3.59
								7.22	159.749			7.22	43.9713	7.22	1.26191	7.22	-4.55146	7.22	-0.252511																												3.6	20.979	3.6
								7.24	159.844			7.24	48.0543	7.24	0.983197	7.24	4.64125	7.24	-0.197112																												3.61	20.9393	3.61
								7.26	159.639			7.26	49.7836	7.26	0.808987	7.26	13.6865	7.26	-0.161559																												3.62	21.0153	3.62
								7.28	159.361			7.28	48.5305	7.28	0.438568	7.28	21.7828	7.28	-0.0870777																												3.63	21.2351	3.63
								7.3	159.324			7.3	44.0569	7.3	0.0650068	7.3	28.2899	7.3	-0.012875																												3.64	21.6247	3.64
								7.32	159.828			7.32	36.6555	7.32	-0.324574	7.32	32.8442	7.32	0.0643543																												3.65	22.2062	3.65
								7.34	161.087			7.34	27.0866	7.34	-0.735247	7.34	35.3843	7.34	0.146011																												3.66	22.9928	3.66
								7.36	163.197			7.36	16.3886	7.36	-1.22984	7.36	36.1034	7.36	0.244306																												3.67	23.9813	3.67
								7.38	166.082			7.38	5.66732	7.38	-1.39192	7.38	35.3625	7.38	0.276387																												3.68	25.1449	3.68
								7.4	169.439			7.4	-4.12654	7.4	-1.65611	7.4	33.5371	7.4	0.328713																												3.69	26.4418	3.69
								7.42	172.683			7.42	-12.4128	7.42	-1.78425	7.42	30.8397	7.42	0.354183																												3.7	27.8211	3.7
								7.44	175.008			7.44	-19.0695	7.44	-1.51723	7.44	27.2729	7.44	0.301466																												3.71	29.2152	3.71
								7.46	175.628			7.46	-24.2989	7.46	-1.78263	7.46	22.7569	7.46	0.354485																												3.72	30.5546	3.72
								7.48	174.112			7.48	-28.356	7.48	-1.20629	7.48	17.2861	7.48	0.239551																												3.73	31.782	3.73
								7.5	170.615			7.5	-31.301	7.5	-1.18331	7.5	11.0072	7.5	0.234301																												3.74	32.82	3.74
								7.52	165.866			7.52	-32.8943	7.52	-0.7347	7.52	4.23563	7.52	0.145668																												3.75	33.6269	3.75
								7.54	160.928			7.54	-32.6924	7.54	-0.540317	7.54	-2.57482	7.54	0.10818																												3.76	34.2078	3.76
								7.56	156.833			7.56	-30.2932	7.56	-0.27442	7.56	-8.90438	7.56	0.0555335																												3.77	34.5178	3.77
								7.58	154.258			7.58	-25.5552	7.58	0.0683954	7.58	-14.2711	7.58	-0.0138564																												3.78	34.5539	3.78
								7.6	153.391			7.6	-18.6517	7.6	0.537145	7.6	-18.3305	7.6	-0.108045																												3.79	34.3792	3.79
								7.62	153.991			7.62	-9.98418	7.62	0.933357	7.62	-20.9195	7.62	-0.187022																												3.8	33.9891	3.8
								7.64	155.572			7.64	-0.0597207	7.64	1.12991	7.64	-22.0318	7.64	-0.22761																												3.81	33.3668	3.81
								7.66	157.603			7.66	10.5739	7.66	1.59168	7.66	-21.7771	7.66	-0.322635																												3.82	32.5753	3.82
								7.68	159.631			7.68	21.3197	7.68	1.84983	7.68	-20.3578	7.68	-0.374445																												3.83	31.6823	3.83
								7.7	161.301			7.7	31.5124	7.7	1.90637	7.7	-18.0161	7.7	-0.383025																												3.84	30.7096	3.84
								7.72	162.319			7.72	40.4579	7.72	1.81586	7.72	-14.9315	7.72	-0.362096																												3.85	29.6921	3.85
								7.74	162.435			7.74	47.5425	7.74	1.62056	7.74	-11.1736	7.74	-0.321695																												3.86	28.6665	3.86
								7.76	161.504			7.76	52.3708	7.76	1.25937	7.76	-6.77908	7.76	-0.249659																												3.87	27.6651	3.87
								7.78	159.563			7.78	54.8657	7.78	1.07147	7.78	-1.87933	7.78	-0.212606																												3.88	26.7249	3.88
								7.8	156.856			7.8	55.2841	7.8	0.717161	7.8	3.23732	7.8	-0.142306																												3.89	25.8833	3.89
								7.82	153.777			7.82	54.1452	7.82	0.346569	7.82	8.16064	7.82	-0.0685134																												3.9	25.1671	3.9
								7.84	150.779			7.84	52.0734	7.84	0.0768044	7.84	12.4584	7.84	-0.0151027																												3.91	24.5992	3.91
								7.86	148.287			7.86	49.5269	7.86	-0.226184	7.86	15.794	7.86	0.0443586																												3.92	24.2011	3.92
								7.88	146.644			7.88	46.4864	7.88	-0.566162	7.88	18.0089	7.88	0.111088																												3.93	23.9757	3.93
								7.9	146.074			7.9	42.3589	7.9	-0.926529	7.9	19.1156	7.9	0.181824																												3.94	23.9083	3.94
								7.92	146.638			7.92	36.2489	7.92	-1.40608	7.92	19.2063	7.92	0.275455																												3.95	23.9771	3.95
								7.94	148.202			7.94	27.4535	7.94	-1.37429	7.94	18.3738	7.94	0.269281																												3.96	24.1553	3.96
								7.96	150.46			7.96	15.8986	7.96	-1.71729	7.96	16.7189	7.96	0.338552																												3.97	24.4119	3.97
								7.98	153.01			7.98	2.30461	7.98	-1.69592	7.98	14.4046	7.98	0.337697																												3.98	24.7078	3.98
								8	155.441			8	-11.974	8	-1.76626	8	11.6843	8	0.354862																												3.99	25.0031	3.99
								8.02	157.421			8.02	-25.3269	8.02	-1.22339	8.02	8.87811	8.02	0.247126																												4	25.2619	4
								8.04	158.754			8.04	-36.3154	8.04	-1.07822	8.04	6.31255	8.04	0.218436																												4.01	25.4559	4.01
								8.06	159.395			8.06	-44.003	8.06	-0.909484	8.06	4.2533	8.06	0.184502																												4.02	25.5652	4.02
								8.08	159.429			8.08	-48.1118	8.08	-0.506887	8.08	2.85616	8.08	0.102771																												4.03	25.5828	4.03
								8.1	159.027			8.1	-48.9642	8.1	-0.204866	8.1	2.14055	8.1	0.0414069																												4.04	25.5158	4.04
								8.12	158.361			8.12	-47.1843	8.12	0.110095	8.12	1.96719	8.12	-0.0221367																												4.05	25.3801	4.05
								8.14	157.522			8.14	-43.2611	8.14	0.507604	8.14	2.02542	8.14	-0.101447																												4.06	25.1971	4.06
								8.16	156.5			8.16	-37.2662	8.16	0.928643	8.16	1.88657	8.16	-0.184592																												4.07	24.9944	4.07
								8.18	155.239			8.18	-28.9312	8.18	1.27476	8.18	1.15479	8.18	-0.252667																												4.08	24.8019	4.08
								8.2	153.724			8.2	-18.01	8.2	1.59662	8.2	-0.336678	8.2	-0.316663																												4.09	24.6512	4.09
								8.22	152.014			8.22	-4.68574	8.22	1.84156	8.22	-2.38752	8.22	-0.365424																												4.1	24.5711	4.1
								8.24	150.246			8.24	10.2026	8.24	1.90026	8.24	-4.45445	8.24	-0.37551																												4.11	24.5864	4.11
								8.26	148.612			8.26	25.215	8.26	1.81324	8.26	-5.84616	8.26	-0.356164																												4.12	24.7277	4.12
								8.28	147.314			8.28	38.6033	8.28	1.62786	8.28	-5.96624	8.28	-0.319916																												4.13	25.0223	4.13
								8.3	146.506			8.3	48.7091	8.3	1.264	8.3	-4.47419	8.3	-0.25074																												4.14	25.4881	4.14
								8.32	146.273			8.32	54.3251	8.32	0.987233	8.32	-1.33536	8.32	-0.197778																												4.15	26.1423	4.15
								8.34	146.672			8.34	54.9262	8.34	0.750664	8.34	3.19977	8.34	-0.15084																												4.16	26.9953	4.16
								8.36	147.723			8.36	50.7561	8.36	0.479608	8.36	8.63714	8.36	-0.0961932																												4.17	28.0393	4.17
								8.38	149.317			8.38	42.7733	8.38	0.202452	8.38	14.2907	8.38	-0.040525																												4.18	29.2457	4.18
								8.4	151.17			8.4	32.4301	8.4	-0.200884	8.4	19.3881	8.4	0.0402143																												4.19	30.5725	4.19
								8.42	152.936			8.42	21.3033	8.42	-0.513711	8.42	23.2486	8.42	0.103069																												4.2	31.9671	4.2
								8.44	154.373			8.44	10.6886	8.44	-1.0827	8.44	25.4745	8.44	0.218104																												4.21	33.3691	4.21
								8.46	155.439			8.46	1.31356	8.46	-1.32163	8.46	26.0519	8.46	0.267443																												4.22	34.7157	4.22
								8.48	156.238			8.48	-6.70743	8.48	-1.62314	8.48	25.2673	8.48	0.329587																												4.23	35.9507	4.23
								8.5	156.874			8.5	-13.6734	8.5	-1.59631	8.5	23.4625	8.5	0.324067																												4.24	37.0208	4.24
								8.52	157.306			8.52	-19.9956	8.52	-1.73494	8.52	20.7969	8.52	0.349911																												4.25	37.8697	4.25
								8.54	157.284			8.54	-25.9477	8.54	-1.64163	8.54	17.1792	8.54	0.327588																												4.26	38.4628	4.26
								8.56	156.457			8.56	-31.512	8.56	-1.40049	8.56	12.3861	8.56	0.277251																												4.27	38.7906	4.27
								8.58	154.585			8.58	-36.3302	8.58	-1.18821	8.58	6.2767	8.58	0.234938																												4.28	38.8488	4.28
								8.6	151.717			8.6	-39.7969	8.6	-0.74317	8.6	-1.0189	8.6	0.147202																												4.29	38.6488	4.29
								8.62	148.207			8.62	-41.2539	8.62	-0.538465	8.62	-9.01575	8.62	0.106704																												4.3	38.2252	4.3
								8.64	144.595			8.64	-40.1639	8.64	-0.267689	8.64	-16.9186	8.64	0.0530045																												4.31	37.6114	4.31
								8.66	141.442			8.66	-36.2279	8.66	0.0682819	8.66	-23.7928	8.66	-0.0135167																												4.32	36.8359	4.32
								8.68	139.216			8.68	-29.4695	8.68	0.432337	8.68	-28.8056	8.68	-0.0856244																												4.33	35.9334	4.33
								8.7	138.222			8.7	-20.2545	8.7	0.836152	8.7	-31.4293	8.7	-0.165561																												4.34	34.9401	4.34
								8.72	138.569			8.72	-9.21726	8.72	1.35234	8.72	-31.5248	8.72	-0.267441																												4.35	33.8927	4.35
								8.74	140.118			8.74	2.84386	8.74	1.40488	8.74	-29.3137	8.74	-0.278067																												4.36	32.831	4.36
								8.76	142.431			8.76	15.0388	8.76	1.82837	8.76	-25.2847	8.76	-0.363906																												4.37	31.7926	4.37
								8.78	144.808			8.78	26.4433	8.78	1.91387	8.78	-20.0717	8.78	-0.383274																												4.38	30.8098	4.38
								8.8	146.463			8.8	36.1781	8.8	1.82782	8.8	-14.3262	8.8	-0.365986																												4.39	29.9175	4.39
								8.82	146.777			8.82	43.5041	8.82	1.64551	8.82	-8.60202	8.82	-0.327321																												4.4	29.1501	4.4
								8.84	145.515			8.84	47.9036	8.84	1.28235	8.84	-3.27349	8.84	-0.253984																												4.41	28.5306	4.41
								8.86	142.934			8.86	49.1316	8.86	1.09321	8.86	1.49023	8.86	-0.21734																												4.42	28.0741	4.42
								8.88	139.729			8.88	47.2422	8.88	0.654165	8.88	5.68747	8.88	-0.130954																												4.43	27.7916	4.43
								8.9	136.834			8.9	42.6044	8.9	0.412429	8.9	9.40397	8.9	-0.0828739																												4.44	27.6743	4.44
								8.92	135.112			8.92	35.8945	8.92	0.170814	8.92	12.7232	8.92	-0.0343011																												4.45	27.6981	4.45
								8.94	135.096			8.94	28.0051	8.94	-0.182228	8.94	15.655	8.94	0.0364527																												4.46	27.833	4.46
								8.96	136.877			8.96	19.8443	8.96	-0.548239	8.96	18.1	8.96	0.109113																												4.47	28.0456	4.47
								8.98	140.12			8.98	12.0935	8.98	-0.931349	8.98	19.8521	8.98	0.184757																												4.48	28.2996	4.48
								9	144.153			9	5.0388	9	-1.26838	9	20.6397	9	0.251679																												4.49	28.557	4.49
								9.02	148.107			9.02	-1.42698	9.02	-1.75806	9.02	20.2055	9.02	0.348955																												4.5	28.7836	4.5
								9.04	151.093			9.04	-7.62832	9.04	-1.77208	9.04	18.4028	9.04	0.35053																												4.51	28.9498	4.51
								9.06	152.39			9.06	-13.8736	9.06	-1.55471	9.06	15.2559	9.06	0.306852																												4.52	29.0353	4.52
								9.08	151.607			9.08	-20.2816	9.08	-1.65369	9.08	10.9525	9.08	0.329575																												4.53	29.0332	4.53
								9.1	148.785			9.1	-26.6879	9.1	-1.43487	9.1	5.79608	9.1	0.29152																												4.54	28.9423	4.54
								9.12	144.394			9.12	-32.6272	9.12	-1.22569	9.12	0.160676	9.12	0.250966																												4.55	28.7718	4.55
								9.14	139.227			9.14	-37.4391	9.14	-0.831826	9.14	-5.54444	9.14	0.167538																												4.56	28.5654	4.56
								9.16	134.194			9.16	-40.4789	9.16	-0.466627	9.16	-10.9131	9.16	0.0924118																												4.57	28.3562	4.57
								9.18	130.124			9.18	-41.2696	9.18	-0.181402	9.18	-15.6015	9.18	0.0364234																												4.58	28.1649	4.58
								9.2	127.635			9.2	-39.5056	9.2	0.121253	9.2	-19.3996	9.2	-0.0251729																												4.59	28.0484	4.59
								9.22	127.063			9.22	-35.0365	9.22	0.518836	9.22	-22.2522	9.22	-0.109475																												4.6	28.0347	4.6
								9.24	128.405			9.24	-27.9257	9.24	0.924955	9.24	-24.1605	9.24	-0.192002																												4.61	28.1131	4.61
								9.26	131.32			9.26	-18.5007	9.26	1.26168	9.26	-25.0156	9.26	-0.253724																												4.62	28.3036	4.62
								9.28	135.21			9.28	-7.34858	9.28	1.5998	9.28	-24.5481	9.28	-0.313058																												4.63	28.6524	4.63
								9.3	139.359			9.3	4.7075	9.3	1.83826	9.3	-22.4838	9.3	-0.355591																												4.64	29.1888	4.64
								9.32	143.103			9.32	16.6739	9.32	1.88939	9.32	-18.7748	9.32	-0.369322																												4.65	29.9262	4.65
								9.34	145.953			9.34	27.5239	9.34	1.78964	9.34	-13.713	9.34	-0.357725																												4.66	30.8713	4.66
								9.36	147.651			9.36	36.3621	9.36	1.58209	9.36	-7.8407	9.36	-0.320346																												4.67	32.0124	4.67
								9.38	148.158			9.38	42.5439	9.38	1.34038	9.38	-1.7271	9.38	-0.26957																												4.68	33.321	4.68
								9.4	147.645			9.4	45.7164	9.4	0.837869	9.4	4.20248	9.4	-0.166188																												4.69	34.7507	4.69
								9.42	146.501			9.42	45.7988	9.42	0.685176	9.42	9.67264	9.42	-0.134862																												4.7	36.2422	4.7
								9.44	145.303			9.44	42.9539	9.44	0.460354	9.44	14.4817	9.44	-0.090322																												4.71	37.7358	4.71
								9.46	144.692			9.46	37.5789	9.46	0.188018	9.46	18.4634	9.46	-0.0366971																												4.72	39.1661	4.72
								9.48	145.197			9.48	30.2837	9.48	-0.155063	9.48	21.4914	9.48	0.0300724																												4.73	40.4687	4.73
								9.5	147.086			9.5	21.811	9.5	-0.60579	9.5	23.4784	9.5	0.117481																												4.74	41.5863	4.74
								9.52	150.327			9.52	12.8909	9.52	-0.949977	9.52	24.3469	9.52	0.185937																												4.75	42.4723	4.75
								9.54	154.614			9.54	4.07596	9.54	-1.14114	9.54	24.0008	9.54	0.22574																												4.76	43.0952	4.76
								9.56	159.423			9.56	-4.34965	9.56	-1.56874	9.56	22.349	9.56	0.311622																												4.77	43.4407	4.77
								9.58	164.04			9.58	-12.3242	9.58	-1.92692	9.58	19.3889	9.58	0.382215																												4.78	43.5101	4.78
								9.6	167.651			9.6	-19.8383	9.6	-1.69966	9.6	15.2757	9.6	0.3363																												4.79	43.3179	4.79
								9.62	169.533			9.62	-26.7365	9.62	-1.60478	9.62	10.312	9.62	0.317401																												4.8	42.8891	4.8
								9.64	169.286			9.64	-32.6312	9.64	-1.24037	9.64	4.8827	9.64	0.246088																												4.81	42.2563	4.81
								9.66	166.969			9.66	-37.0021	9.66	-1.19786	9.66	-0.610786	9.66	0.239131																												4.82	41.4552	4.82
								9.68	163.081			9.68	-39.4074	9.68	-0.732038	9.68	-5.79505	9.68	0.146592																												4.83	40.5237	4.83
								9.7	158.421			9.7	-39.6631	9.7	-0.53463	9.7	-10.3579	9.7	0.106405																												4.84	39.5035	4.84
								9.72	153.899			9.72	-37.8493	9.72	-0.270379	9.72	-14.0831	9.72	0.0532213																												4.85	38.4324	4.85
								9.74	150.357			9.74	-34.146	9.74	0.074847	9.74	-16.8786	9.74	-0.0146422																												4.86	37.3411	4.86
								9.76	148.399			9.76	-28.674	9.76	0.5009	9.76	-18.7582	9.76	-0.0980718																												4.87	36.2667	4.87
								9.78	148.205			9.78	-21.4759	9.78	0.766935	9.78	-19.7678	9.78	-0.150099																												4.88	35.2489	4.88
								9.8	149.488			9.8	-12.608	9.8	1.22374	9.8	-19.9238	9.8	-0.237933																												4.89	34.3184	4.89
								9.82	151.629			9.82	-2.28172	9.82	1.57807	9.82	-19.2309	9.82	-0.305663																												4.9	33.5042	4.9
								9.84	153.922			9.84	9.01384	9.84	2.02647	9.84	-17.7513	9.84	-0.396306																												4.91	32.8355	4.91
								9.86	155.775			9.86	20.496	9.86	1.71029	9.86	-15.6564	9.86	-0.340046																												4.92	32.3255	4.92
								9.88	156.834			9.88	31.2155	9.88	2.03077	9.88	-13.2225	9.88	-0.406308																												4.93	31.9701	4.93
								9.9	157.013			9.9	40.2695	9.9	1.48193	9.9	-10.779	9.9	-0.293841																												4.94	31.7585	4.94
								9.92	156.449			9.92	46.9966	9.92	1.32351	9.92	-8.62162	9.92	-0.259342																												4.95	31.6736	4.95
								9.94	155.424			9.94	51.0542	9.94	1.04972	9.94	-6.88957	9.94	-0.204921																												4.96	31.692	4.96
								9.96	154.275			9.96	52.3593	9.96	0.877218	9.96	-5.44851	9.96	-0.171571																												4.97	31.7845	4.97
								9.98	153.328			9.98	50.9851	9.98	0.504256	9.98	-3.9144	9.98	-0.0988232																												4.98	31.9182	4.98
								10	152.846			10	47.0985	10	0.122438	10	-1.86821	10	-0.024004																												4.99	32.0597	4.99
								10.02	153.02			10.02	40.9311	10.02	-0.258089	10.02	0.880864	10.02	0.0505763																												5	32.1823	5
																																															5.01	32.2628	5.01
																																															5.02	32.2772	5.02
																																															5.03	32.2183	5.03
																																															5.04	32.0978	5.04
																																															5.05	31.9304	5.05
																																															5.06	31.7362	5.06
																																															5.07	31.5473	5.07
																																															5.08	31.3916	5.08
																																															5.09	31.291	5.09
																																															5.1	31.2705	5.1
																																															5.11	31.3568	5.11
																																															5.12	31.5761	5.12
																																															5.13	31.952	5.13
																																															5.14	32.51	5.14
																																															5.15	33.266	5.15
																																															5.16	34.227	5.16
																																															5.17	35.3899	5.17
																																															5.18	36.7276	5.18
																																															5.19	38.1978	5.19
																																															5.2	39.7434	5.2
																																															5.21	41.2906	5.21
																																															5.22	42.7666	5.22
																																															5.23	44.1135	5.23
																																															5.24	45.2743	5.24
																																															5.25	46.1994	5.25
																																															5.26	46.8589	5.26
																																															5.27	47.2382	5.27
																																															5.28	47.3364	5.28
																																															5.29	47.1428	5.29
																																															5.3	46.6674	5.3
																																															5.31	46.006	5.31
																																															5.32	45.2197	5.32
																																															5.33	44.2896	5.33
																																															5.34	43.2736	5.34
																																															5.35	42.2381	5.35
																																															5.36	41.1469	5.36
																																															5.37	40.0112	5.37
																																															5.38	38.9308	5.38
																																															5.39	37.9597	5.39
																																															5.4	37.1157	5.4
																																															5.41	36.4195	5.41
																																															5.42	35.8735	5.42
																																															5.43	35.481	5.43
																																															5.44	35.238	5.44
																																															5.45	35.1265	5.45
																																															5.46	35.1278	5.46
																																															5.47	35.2183	5.47
																																															5.48	35.3626	5.48
																																															5.49	35.5222	5.49
																																															5.5	35.662	5.5
																																															5.51	35.7534	5.51
																																															5.52	35.7779	5.52
																																															5.53	35.7299	5.53
																																															5.54	35.6171	5.54
																																															5.55	35.456	5.55
																																															5.56	35.2723	5.56
																																															5.57	35.0931	5.57
																																															5.58	34.9447	5.58
																																															5.59	34.8633	5.59
																																															5.6	34.872	5.6
																																															5.61	34.988	5.61
																																															5.62	35.249	5.62
																																															5.63	35.6835	5.63
																																															5.64	36.3021	5.64
																																															5.65	37.1142	5.65
																																															5.66	38.1277	5.66
																																															5.67	39.3308	5.67
																																															5.68	40.6889	5.68
																																															5.69	42.1543	5.69
																																															5.7	43.6693	5.7
																																															5.71	45.1708	5.71
																																															5.72	46.5943	5.72
																																															5.73	47.8793	5.73
																																															5.74	48.9738	5.74
																																															5.75	49.8368	5.75
																																															5.76	50.4426	5.76
																																															5.77	50.7777	5.77
																																															5.78	50.8364	5.78
																																															5.79	50.6306	5.79
																																															5.8	50.1879	5.8
																																															5.81	49.5375	5.81
																																															5.82	48.7137	5.82
																																															5.83	47.7584	5.83
																																															5.84	46.7082	5.84
																																															5.85	45.5958	5.85
																																															5.86	44.4588	5.86
																																															5.87	43.3363	5.87
																																															5.88	42.2672	5.88
																																															5.89	41.2881	5.89
																																															5.9	40.4279	5.9
																																															5.91	39.7066	5.91
																																															5.92	39.1348	5.92
																																															5.93	38.7129	5.93
																																															5.94	38.4335	5.94
																																															5.95	38.2851	5.95
																																															5.96	38.2497	5.96
																																															5.97	38.3009	5.97
																																															5.98	38.408	5.98
																																															5.99	38.534	5.99
																																															6	38.6299	6
																																															6.01	38.6512	6.01
																																															6.02	38.5918	6.02
																																															6.03	38.443	6.03
																																															6.04	38.2515	6.04
																																															6.05	38.0897	6.05
																																															6.06	37.9101	6.06
																																															6.07	37.7585	6.07
																																															6.08	37.6889	6.08
																																															6.09	37.6603	6.09
																																															6.1	37.6917	6.1
																																															6.11	37.826	6.11
																																															6.12	38.1013	6.12
																																															6.13	38.5327	6.13
																																															6.14	39.1554	6.14
																																															6.15	39.9816	6.15
																																															6.16	40.9992	6.16
																																															6.17	42.2035	6.17
																																															6.18	43.5744	6.18
																																															6.19	45.0617	6.19
																																															6.2	46.6046	6.2
																																															6.21	48.1426	6.21
																																															6.22	49.6054	6.22
																																															6.23	50.928	6.23
																																															6.24	52.0653	6.24
																																															6.25	52.9771	6.25
																																															6.26	53.6285	6.26
																																															6.27	54.0026	6.27
																																															6.28	54.0978	6.28
																																															6.29	53.9255	6.29
																																															6.3	53.5078	6.3
																																															6.31	52.8758	6.31
																																															6.32	52.0644	6.32
																																															6.33	51.1106	6.33
																																															6.34	50.0533	6.34
																																															6.35	48.935	6.35
																																															6.36	47.7937	6.36
																																															6.37	46.6602	6.37
																																															6.38	45.5693	6.38
																																															6.39	44.5562	6.39
																																															6.4	43.645	6.4
																																															6.41	42.8562	6.41
																																															6.42	42.2106	6.42
																																															6.43	41.7145	6.43
																																															6.44	41.3602	6.44
																																															6.45	41.1363	6.45
																																															6.46	41.0284	6.46
																																															6.47	41.0137	6.47
																																															6.48	41.054	6.48
																																															6.49	41.1141	6.49
																																															6.5	41.1645	6.5
																																															6.51	41.1751	6.51
																																															6.52	41.1297	6.52
																																															6.53	41.0307	6.53
																																															6.54	40.8851	6.54
																																															6.55	40.7047	6.55
																																															6.56	40.5132	6.56
																																															6.57	40.3366	6.57
																																															6.58	40.2	6.58
																																															6.59	40.1307	6.59
																																															6.6	40.1574	6.6
																																															6.61	40.3039	6.61
																																															6.62	40.5907	6.62
																																															6.63	41.0447	6.63
																																															6.64	41.6846	6.64
																																															6.65	42.5143	6.65
																																															6.66	43.5345	6.66
																																															6.67	44.736	6.67
																																															6.68	46.0925	6.68
																																															6.69	47.5597	6.69
																																															6.7	49.0863	6.7
																																															6.71	50.6214	6.71
																																															6.72	52.1064	6.72
																																															6.73	53.4662	6.73
																																															6.74	54.6425	6.74
																																															6.75	55.5949	6.75
																																															6.76	56.2623	6.76
																																															6.77	56.6257	6.77
																																															6.78	56.7257	6.78
																																															6.79	56.557	6.79
																																															6.8	56.1271	6.8
																																															6.81	55.5015	6.81
																																															6.82	54.7006	6.82
																																															6.83	53.7278	6.83
																																															6.84	52.6455	6.84
																																															6.85	51.5086	6.85
																																															6.86	50.3397	6.86
																																															6.87	49.182	6.87
																																															6.88	48.0686	6.88
																																															6.89	47.0222	6.89
																																															6.9	46.0804	6.9
																																															6.91	45.2762	6.91
																																															6.92	44.6158	6.92
																																															6.93	44.0993	6.93
																																															6.94	43.7277	6.94
																																															6.95	43.4887	6.95
																																															6.96	43.3603	6.96
																																															6.97	43.3199	6.97
																																															6.98	43.3414	6.98
																																															6.99	43.3915	6.99
																																															7	43.4362	7
																																															7.01	43.4478	7.01
																																															7.02	43.4105	7.02
																																															7.03	43.318	7.03
																																															7.04	43.1742	7.04
																																															7.05	42.9959	7.05
																																															7.06	42.8077	7.06
																																															7.07	42.6327	7.07
																																															7.08	42.4961	7.08
																																															7.09	42.4349	7.09
																																															7.1	42.4724	7.1
																																															7.11	42.6252	7.11
																																															7.12	42.9301	7.12
																																															7.13	43.4136	7.13
																																															7.14	44.0839	7.14
																																															7.15	44.9472	7.15
																																															7.16	46.0081	7.16
																																															7.17	47.2522	7.17
																																															7.18	48.6437	7.18
																																															7.19	50.1352	7.19
																																															7.2	51.6715	7.2
																																															7.21	53.1927	7.21
																																															7.22	54.6382	7.22
																																															7.23	55.9507	7.23
																																															7.24	57.0801	7.24
																																															7.25	57.9879	7.25
																																															7.26	58.6442	7.26
																																															7.27	59.0222	7.27
																																															7.28	59.1174	7.28
																																															7.29	58.9456	7.29
																																															7.3	58.5242	7.3
																																															7.31	57.8806	7.31
																																															7.32	57.0584	7.32
																																															7.33	56.0946	7.33
																																															7.34	55.02	7.34
																																															7.35	53.8727	7.35
																																															7.36	52.6924	7.36
																																															7.37	51.5188	7.37
																																															7.38	50.3904	7.38
																																															7.39	49.3435	7.39
																																															7.4	48.4076	7.4
																																															7.41	47.602	7.41
																																															7.42	46.9352	7.42
																																															7.43	46.4077	7.43
																																															7.44	46.0139	7.44
																																															7.45	45.7479	7.45
																																															7.46	45.5855	7.46
																																															7.47	45.4855	7.47
																																															7.48	45.4167	7.48
																																															7.49	45.3909	7.49
																																															7.5	45.3796	7.5
																																															7.51	45.3319	7.51
																																															7.52	45.2592	7.52
																																															7.53	45.1542	7.53
																																															7.54	45.0054	7.54
																																															7.55	44.8228	7.55
																																															7.56	44.6277	7.56
																																															7.57	44.4472	7.57
																																															7.58	44.3106	7.58
																																															7.59	44.2483	7.59
																																															7.6	44.2875	7.6
																																															7.61	44.45	7.61
																																															7.62	44.7622	7.62
																																															7.63	45.246	7.63
																																															7.64	45.912	7.64
																																															7.65	46.7703	7.65
																																															7.66	47.825	7.66
																																															7.67	49.0627	7.67
																																															7.68	50.4495	7.68
																																															7.69	51.9398	7.69
																																															7.7	53.4866	7.7
																																															7.71	55.0331	7.71
																																															7.72	56.505	7.72
																																															7.73	57.8409	7.73
																																															7.74	58.9955	7.74
																																															7.75	59.9178	7.75
																																															7.76	60.5727	7.76
																																															7.77	60.9563	7.77
																																															7.78	61.0674	7.78
																																															7.79	60.9066	7.79
																																															7.8	60.4935	7.8
																																															7.81	59.8576	7.81
																																															7.82	59.0336	7.82
																																															7.83	58.0593	7.83
																																															7.84	56.9745	7.84
																																															7.85	55.8215	7.85
																																															7.86	54.6385	7.86
																																															7.87	53.4561	7.87
																																															7.88	52.3088	7.88
																																															7.89	51.2324	7.89
																																															7.9	50.2512	7.9
																																															7.91	49.3861	7.91
																																															7.92	48.6604	7.92
																																															7.93	48.0831	7.93
																																															7.94	47.6512	7.94
																																															7.95	47.3568	7.95
																																															7.96	47.1787	7.96
																																															7.97	47.0903	7.97
																																															7.98	47.0609	7.98
																																															7.99	47.0556	7.99
																																															8	47.0442	8
																																															8.01	47.0049	8.01
																																															8.02	46.9237	8.02
																																															8.03	46.7937	8.03
																																															8.04	46.6132	8.04
																																															8.05	46.3892	8.05
																																															8.06	46.1614	8.06
																																															8.07	45.9597	8.07
																																															8.08	45.8076	8.08
																																															8.09	45.7636	8.09
																																															8.1	45.8453	8.1
																																															8.11	46.0392	8.11
																																															8.12	46.3592	8.12
																																															8.13	46.843	8.13
																																															8.14	47.5234	8.14
																																															8.15	48.4113	8.15
																																															8.16	49.5048	8.16
																																															8.17	50.7819	8.17
																																															8.18	52.2142	8.18
																																															8.19	53.7565	8.19
																																															8.2	55.3498	8.2
																																															8.21	56.9361	8.21
																																															8.22	58.4534	8.22
																																															8.23	59.8395	8.23
																																															8.24	61.0381	8.24
																																															8.25	62.004	8.25
																																															8.26	62.7043	8.26
																																															8.27	63.1198	8.27
																																															8.28	63.2469	8.28
																																															8.29	63.095	8.29
																																															8.3	62.6843	8.3
																																															8.31	62.0446	8.31
																																															8.32	61.2113	8.32
																																															8.33	60.2235	8.33
																																															8.34	59.1253	8.34
																																															8.35	57.9573	8.35
																																															8.36	56.7522	8.36
																																															8.37	55.5475	8.37
																																															8.38	54.3838	8.38
																																															8.39	53.2908	8.39
																																															8.4	52.2957	8.4
																																															8.41	51.4272	8.41
																																															8.42	50.6992	8.42
																																															8.43	50.1102	8.43
																																															8.44	49.653	8.44
																																															8.45	49.3148	8.45
																																															8.46	49.0767	8.46
																																															8.47	48.9156	8.47
																																															8.48	48.8096	8.48
																																															8.49	48.7334	8.49
																																															8.5	48.6528	8.5
																																															8.51	48.5462	8.51
																																															8.52	48.406	8.52
																																															8.53	48.2241	8.53
																																															8.54	48.0043	8.54
																																															8.55	47.7709	8.55
																																															8.56	47.5479	8.56
																																															8.57	47.3549	8.57
																																															8.58	47.2182	8.58
																																															8.59	47.1605	8.59
																																															8.6	47.2032	8.6
																																															8.61	47.3704	8.61
																																															8.62	47.6816	8.62
																																															8.63	48.1581	8.63
																																															8.64	48.8181	8.64
																																															8.65	49.6693	8.65
																																															8.66	50.7142	8.66
																																															8.67	51.9443	8.67
																																															8.68	53.3363	8.68
																																															8.69	54.8552	8.69
																																															8.7	56.4517	8.7
																																															8.71	58.0532	8.71
																																															8.72	59.5918	8.72
																																															8.73	60.994	8.73
																																															8.74	62.1739	8.74
																																															8.75	63.093	8.75
																																															8.76	63.7361	8.76
																																															8.77	64.0853	8.77
																																															8.78	64.1718	8.78
																																															8.79	64.0247	8.79
																																															8.8	63.6522	8.8
																																															8.81	63.0933	8.81
																																															8.82	62.3354	8.82
																																															8.83	61.3463	8.83
																																															8.84	60.2101	8.84
																																															8.85	59.01	8.85
																																															8.86	57.7628	8.86
																																															8.87	56.5471	8.87
																																															8.88	55.4256	8.88
																																															8.89	54.3753	8.89
																																															8.9	53.3902	8.9
																																															8.91	52.5017	8.91
																																															8.92	51.7348	8.92
																																															8.93	51.1171	8.93
																																															8.94	50.6487	8.94
																																															8.95	50.3069	8.95
																																															8.96	50.0742	8.96
																																															8.97	49.9299	8.97
																																															8.98	49.8486	8.98
																																															8.99	49.8009	8.99
																																															9	49.7571	9
																																															9.01	49.6938	9.01
																																															9.02	49.5937	9.02
																																															9.03	49.4488	9.03
																																															9.04	49.2638	9.04
																																															9.05	49.0548	9.05
																																															9.06	48.8436	9.06
																																															9.07	48.6566	9.07
																																															9.08	48.5214	9.08
																																															9.09	48.4666	9.09
																																															9.1	48.5177	9.1
																																															9.11	48.6963	9.11
																																															9.12	49.0287	9.12
																																															9.13	49.5349	9.13
																																															9.14	50.2245	9.14
																																															9.15	51.1062	9.15
																																															9.16	52.1815	9.16
																																															9.17	53.4361	9.17
																																															9.18	54.8364	9.18
																																															9.19	56.3375	9.19
																																															9.2	57.8862	9.2
																																															9.21	59.4251	9.21
																																															9.22	60.8954	9.22
																																															9.23	62.2403	9.23
																																															9.24	63.4126	9.24
																																															9.25	64.3694	9.25
																																															9.26	65.0661	9.26
																																															9.27	65.4793	9.27
																																															9.28	65.6091	9.28
																																															9.29	65.4593	9.29
																																															9.3	65.0476	9.3
																																															9.31	64.4122	9.31
																																															9.32	63.5883	9.32
																																															9.33	62.6068	9.33
																																															9.34	61.5053	9.34
																																															9.35	60.3233	9.35
																																															9.36	59.1054	9.36
																																															9.37	57.892	9.37
																																															9.38	56.714	9.38
																																															9.39	55.6039	9.39
																																															9.4	54.5944	9.4
																																															9.41	53.7047	9.41
																																															9.42	52.9497	9.42
																																															9.43	52.3459	9.43
																																															9.44	51.8942	9.44
																																															9.45	51.563	9.45
																																															9.46	51.3061	9.46
																																															9.47	51.1017	9.47
																																															9.48	50.947	9.48
																																															9.49	50.8376	9.49
																																															9.5	50.7381	9.5
																																															9.51	50.6123	9.51
																																															9.52	50.4716	9.52
																																															9.53	50.3145	9.53
																																															9.54	50.1343	9.54
																																															9.55	49.9494	9.55
																																															9.56	49.765	9.56
																																															9.57	49.6214	9.57
																																															9.58	49.5289	9.58
																																															9.59	49.4702	9.59
																																															9.6	49.4928	9.6
																																															9.61	49.6444	9.61
																																															9.62	49.9508	9.62
																																															9.63	50.4335	9.63
																																															9.64	51.1099	9.64
																																															9.65	51.9781	9.65
																																															9.66	53.0325	9.66
																																															9.67	54.2651	9.67
																																															9.68	55.6489	9.68
																																															9.69	57.1379	9.69
																																															9.7	58.6782	9.7
																																															9.71	60.2173	9.71
																																															9.72	61.6961	9.72
																																															9.73	63.0415	9.73
																																															9.74	64.1978	9.74
																																															9.75	65.1291	9.75
																																															9.76	65.7967	9.76
																																															9.77	66.1798	9.77
																																															9.78	66.2892	9.78
																																															9.79	66.1361	9.79
																																															9.8	65.7303	9.8
																																															9.81	65.0982	9.81
																																															9.82	64.2741	9.82
																																															9.83	63.2955	9.83
																																															9.84	62.2011	9.84
																																															9.85	61.0352	9.85
																																															9.86	59.8369	9.86
																																															9.87	58.6359	9.87
																																															9.88	57.4662	9.88
																																															9.89	56.3639	9.89
																																															9.9	55.3535	9.9
																																															9.91	54.4562	9.91
																																															9.92	53.6957	9.92
																																															9.93	53.083	9.93
																																															9.94	52.6152	9.94
																																															9.95	52.2789	9.95
																																															9.96	52.0558	9.96
																																															9.97	51.9207	9.97
																																															9.98	51.8429	9.98
																																															9.99	51.7925	9.99
[truncated: 9 more columns]

## Sheet: Figure.3
Figure 3
POD of experimental data（left column）																					POD of theoretical data（right column）
Mode	Energy percentage	Sensor position	Mode 1 value	Sensor position	Mode 2 value	Sensor position	Mode 3 value	t (Solid line)	Coefficient 1 (Solid line)	t (Dashed line)	U (Dashed line)	t (Solid line)	Coefficient 2 (Solid line)	t (Dashed line)	Omega (Dashed line)	t (Solid line)	Coefficient 3 (Solid line)	t (Dashed line)	U*Omega (Dashed line)		Mode	Energy percentage	Position (Solid line)	Mode 1 value (Solid line)	Position (Solid point)	Mode 1 value (Solid point)	Position (Dashed line)	Pressure (Dashed line)	Position (Dashed point)	Pressure (Dashed point)	Position (Solid line)	Mode 2 value (Solid line)	Position (Solid point)	Mode 2 value (Solid point)	Position (Dashed line)	Pressure (Dashed line)	Position (Dashed point)	Pressure (Dashed point)	Position (Solid line)	Mode 3 value (Solid line)	Position (Solid point)	Mode 3 value (Solid point)	Position (Dashed line)	Pressure (Dashed line)	Position (Dashed point)	Pressure (Dashed point)	t (Solid line)	Coefficient 1 (Solid line)	t (Dashed line)
1	77.8198	1	-0.471324	1	0.516997	1	0.385935	0.02	-25.8824	0	0.0512408	0.02	60.1997	0.02	0.0219299	0.02	6.78366	0.02	-0.00110826		1	72.9026	1	-0.206586	8	-0.208867	1	8.2412	8	2.71064	1	0.273359	8	0.963834	1	13.9732	8	75.4783	1	0.782617	8	0.186021	1	-26.6825	8	-32.0322	0	0	0
2	10.0827	2	-0.366493	2	0.255735	2	-0.224562	0.04	-25.1378	0.048	0.0502361	0.04	58.6052	0.04	0.0204682	0.04	6.09204	0.04	-0.00102923		2	18.4039	2	-0.202146	17	-0.122971	2	6.43712	17	4.27139	2	0.446713	17	0.618635	2	29.8284	17	48.8789	2	0.721696	17	-0.467606	2	-26.7898	17	-40.301	0.02	-277.225	0.02
3	7.54153	3	-0.223932	3	-0.139844	3	-1	0.06	-21.2169	0.094	0.04927	0.06	49.6165	0.06	0.0184139	0.06	4.4322	0.06	-0.000923519		3	5.9199	3	-0.235584	27	-0.545456	3	4.45396	27	-24.7549	3	0.573846	27	-0.113797	3	41.3733	27	-0.634428	3	0.720731	27	-0.266751	3	-26.8056	27	-1.95169	0.04	-117.137	0.04
4	3.05475	4	0.118465	4	-0.0192177	4	-0.962701	0.08	-15.0686	0.141	0.0488379	0.08	35.4322	0.08	0.0163902	0.08	2.11626	0.08	-0.000816424		4	1.78905	4	-0.265678	33	-0.859191	4	2.67642	33	-50.269	4	0.682947	33	-0.178489	4	51.2549	33	2.55767	4	0.686343	33	0.603217	4	-26.7659	33	23.7847	0.06	-71.9491	0.06
5	1.14312	5	0.66411	5	0.317923	5	-0.605644	0.1	-8.04231	0.188	0.0553021	0.1	19.1761	0.1	0.0135331	0.1	-0.385944	0.1	-0.00066229		5	0.769494	5	-0.292854	41	-0.113331	5	1.14785	41	-15.3486	5	0.77521	41	-0.0693739	5	59.5956	41	3.61174	5	0.636932	41	0.307385	5	-26.8373	41	8.40533	0.08	-3.67131	0.08
6	0.170847	6	0.984892	6	0.468405	6	-0.208396	0.12	-1.49151	0.234	0.047062	0.12	3.98762	0.12	0.0124693	0.12	-2.59024	0.12	-0.000598366		6	0.196782	6	-0.272774	49	0.194273	6	1.10748	49	3.29436	6	0.858602	49	-0.0022156	6	66.7961	49	2.88936	6	0.478557	49	0.242284	6	-27.985	49	4.91361	0.1	-4.06173	0.1
7	0.101902	7	1	7	0.514769	7	0.288435	0.14	3.53821	0.282	0.053327	0.14	-7.70003	0.14	0.00846729	0.14	-4.12599	0.14	-0.000412551		7	0.0169187	7	-0.236132	55	0.109042	7	1.93007	55	1.88745	7	0.922523	55	0.0352949	7	72.0903	55	4.2682	7	0.310652	55	0.403887	7	-29.9867	55	31.9257	0.12	-4.049	0.12
8	0.0558666	8	0.892141	8	0.0975216	8	0.157551	0.16	6.4936	0.329	0.059818	0.16	-14.5698	0.16	0.00171549	0.16	-4.80391	0.16	-8.94693e-05		8	0.0012841	8	-0.208867	65	0.0497913	8	2.71064	65	-6.8464	8	0.963834	65	-0.623354	8	75.4783	65	-47.8321	8	0.186021	65	0.450949	8	-32.0322	65	47.2381	0.14	-3.65134	0.14
9	0.0294809	9	0.965877	9	-1	9	0.174124	0.18	7.35763	0.376	0.0586941	0.18	-16.5085	0.18	0.00382384	0.18	-4.62652	0.18	-0.000210974		9	1.10242e-05	9	-0.182924	74	-0.110663	9	3.56454	74	-15.6434	9	0.986994	74	-0.984143	9	77.3312	74	-76.7392	9	0.0791004	74	-0.191076	9	-34.0988	74	46.9367	0.16	-2.76733	0.16
								0.2	6.55596	0.423	0.0578118	0.2	-14.4205	0.2	-0.00271503	0.2	-3.76598	0.2	0.000146135				10	-0.158217			10	4.43694			10	0.993694			10	77.8674			10	-0.0295545			10	-36.4818			0.18	-1.45137	0.18
								0.22	4.76489	0.47	0.0533096	0.22	-9.84783	0.22	-0.0191098	0.22	-2.51658	0.22	0.000942491				11	-0.147398			11	4.80932			11	0.976131			11	76.5416			11	-0.107211			11	-38.1563			0.2	0.157136	0.2
								0.24	2.69797	0.517	0.0559164	0.24	-4.52056	0.24	-0.111618	0.24	-1.21605	0.24	0.00522522				12	-0.139581			12	5.02041			12	0.941691			12	73.8837			12	-0.176641			12	-39.4248			0.22	1.89535	0.22
								0.26	0.951129	0.563	0.0617496	0.26	0.0206109	0.26	-0.276384	0.26	-0.141919	0.26	0.0134781				13	-0.134366			13	5.07611			13	0.893863			13	70.1805			13	-0.240187			13	-40.2895			0.24	3.64267	0.24
								0.28	-0.0672855	0.611	0.0575123	0.28	2.65512	0.28	-0.530513	0.28	0.577388	0.28	0.0280637				14	-0.130299			14	5.02334			14	0.835586			14	65.6618			14	-0.300722			14	-40.7994			0.26	5.30088	0.26
								0.3	-0.162373	0.658	0.0564784	0.3	2.80855	0.3	-0.875862	0.3	0.98078	0.3	0.0496985				15	-0.127015			15	4.87403			15	0.769099			15	60.5078			15	-0.35891			15	-40.9711			0.28	6.75009	0.28
								0.32	0.631079	0.705	0.0621728	0.32	0.524477	0.32	-1.05206	0.32	1.20648	0.32	0.0623474				16	-0.124505			16	4.62671			16	0.696242			16	54.8687			16	-0.414698			16	-40.8069			0.3	7.86508	0.3
								0.34	2.06209	0.751	0.0579897	0.34	-3.58072	0.34	-1.3793	0.34	1.38476	0.34	0.0827051				17	-0.122971			17	4.27139			17	0.618635			17	48.8789			17	-0.467606			17	-40.301			0.32	8.55285	0.32
								0.36	3.72598	0.799	0.0635714	0.36	-8.53477	0.36	-1.28596	0.36	1.55876	0.36	0.076269				18	-0.122788			18	3.79003			18	0.53774			18	42.6618			18	-0.516822			18	-39.4399			0.34	8.75825	0.34
								0.38	5.16263	0.846	0.0594307	0.38	-13.3058	0.38	-1.25196	0.38	1.66464	0.38	0.073382				19	-0.124531			19	3.15468			19	0.454927			19	36.3357			19	-0.561196			19	-38.2005			0.36	8.4761	0.36
								0.4	5.96932	0.893	0.0616523	0.4	-17.0223	0.4	-1.18562	0.4	1.55881	0.4	0.0693587				20	-0.129052			20	2.323			20	0.371508			20	30.018			20	-0.599157			20	-36.5467			0.38	7.78051	0.38
								0.42	5.89675	0.94	0.0638104	0.42	-19.0425	0.42	-0.87525	0.42	1.0845	0.42	0.05076				21	-0.137659			21	1.22865			21	0.288772			21	23.8303			21	-0.628519			21	-34.4215			0.4	6.81166	0.4
								0.44	4.89401	0.987	0.0598982	0.44	-18.9408	0.44	-0.760137	0.44	0.17393	0.44	0.0427178				22	-0.152541			22	-0.240727			22	0.207981			22	17.9042			22	-0.646019			22	-31.7276			0.42	5.7183	0.42
								0.46	3.10105	1.035	0.0649734	0.46	-16.5451	0.46	-0.554938	0.46	-1.074	0.46	0.0299815				23	-0.178744			23	-2.34618			23	0.130182			23	12.3919			23	-0.645635			23	-28.2374			0.44	4.61065	0.44
								0.48	0.809734	1.081	0.0612403	0.48	-12.0506	0.48	-0.365291	0.48	-2.41844	0.48	0.0193851				24	-0.218318			24	-5.20776			24	0.0570905			24	7.46684			24	-0.621659			24	-23.8747			0.46	3.54569	0.46
								0.5	-1.60582	1.128	0.066092	0.5	-6.06731	0.5	-0.179595	0.5	-3.58477	0.5	0.00968969				25	-0.30977			25	-10.8198			25	-0.0141046			25	3.40808			25	-0.537404			25	-16.934			0.48	2.52196	0.48
								0.52	-3.79352	1.175	0.0652728	0.52	0.525804	0.52	0.00501503	0.52	-4.35808	0.52	-0.000282644				26	-0.399923			26	-16.2568			26	-0.0635958			26	1.01815			26	-0.43645			26	-10.6699			0.5	1.47611	0.5
								0.54	-5.52601	1.222	0.0643717	0.54	6.87612	0.54	0.245732	0.54	-4.61235	0.54	-0.0146263				27	-0.545456			27	-24.7549			27	-0.113797			27	-0.634428			27	-0.266751			27	-1.95169			0.52	0.337467	0.52
								0.56	-6.74839	1.268	0.0663559	0.56	12.4202	0.56	0.460868	0.56	-4.30209	0.56	-0.028409				28	-0.71628			28	-34.848			28	-0.159702			28	-1.5004			28	-0.0447703			28	7.70501			0.54	-0.880986	0.54
								0.58	-7.55566	1.315	0.0655054	0.58	16.9529	0.58	0.655149	0.58	-3.45267	0.58	-0.0400592				29	-0.876078			29	-44.6893			29	-0.195986			29	-1.61851			29	0.19646			29	16.6012			0.56	-2.07578	0.56
								0.6	-8.12219	1.363	0.0675279	0.6	20.4959	0.6	0.936799	0.6	-2.15513	0.6	-0.0551518				30	-0.952711			30	-50.3599			30	-0.212244			30	-1.14702			30	0.375802			30	21.7901			0.58	-3.12255	0.58
								0.62	-8.61316	1.41	0.0666841	0.62	23.1017	0.62	1.03101	0.62	-0.539863	0.62	-0.0583482				31	-0.979675			31	-53.4909			31	-0.215089			31	-0.238757			31	0.513356			31	24.7741			0.6	-3.90027	0.6
								0.64	-9.11075	1.457	0.068479	0.64	24.7252	0.64	1.12664	0.64	1.28394	0.64	-0.0626541				32	-1			32	-56.4052			32	-0.212135			32	1.06532			32	0.65207			32	27.2686			0.62	-4.27425	0.62
								0.66	-9.5866	1.504	0.0676441	0.66	25.2202	0.66	0.860911	0.66	3.28031	0.66	-0.0488148				33	-0.859191			33	-50.269			33	-0.178489			33	2.55767			33	0.603217			33	23.7847			0.64	-4.1154	0.64
								0.68	-9.92102	1.552	0.0668293	0.68	24.4301	0.68	0.80135	0.68	5.48511	0.68	-0.0478776				34	-0.659566			34	-40.4696			34	-0.136024			34	3.8082			34	0.46735			34	18.4454			0.66	-3.33887	0.66
								0.7	-9.93788	1.599	0.0662763	0.7	22.2721	0.7	0.581449	0.7	7.96884	0.7	-0.0360919				35	-0.486156			35	-31.764			35	-0.102449			35	4.56877			35	0.342728			35	14.2039			0.68	-1.93737	0.68
								0.72	-9.44941	1.646	0.0704711	0.72	18.7738	0.72	0.26031	0.72	10.7993	0.72	-0.0158912				36	-0.356273			36	-25.285			36	-0.0811624			36	4.85201			36	0.257665			36	11.5082			0.7	-0.00707913	0.7
								0.74	-8.32886	1.693	0.0696519	0.74	14.1368	0.74	0.113169	0.74	14.0031	0.74	-0.00662244				37	-0.262137			37	-20.7038			37	-0.0697574			37	4.77159			37	0.208732			37	9.95898			0.72	2.24433	0.72
								0.76	-6.58373	1.74	0.0688515	0.76	8.82039	0.76	-0.0720927	0.76	17.5233	0.76	0.00421849				38	-0.183575			38	-16.8751			38	-0.0633083			38	4.44146			38	0.173219			38	8.89877			0.74	4.53186	0.74
								0.78	-4.36893	1.786	0.068369	0.78	3.5132	0.78	-0.241744	0.78	21.2059	0.78	0.0148554				39	-0.137185			39	-14.9143			39	-0.0637544			39	3.97869			39	0.178626			39	8.61129			0.76	6.57105	0.76
								0.8	-1.92962	1.833	0.0696815	0.8	-1.04692	0.8	-0.453541	0.8	24.8383	0.8	0.0288449				40	-0.106512			40	-13.8697			40	-0.0654041			40	3.60413			40	0.207619			40	8.54612			0.78	8.14842	0.78
								0.82	0.485099	1.88	0.0719003	0.82	-4.30313	0.82	-0.704291	0.82	28.2154	0.82	0.0439326				41	-0.113331			41	-15.3486			41	-0.0693739			41	3.61174			41	0.307385			41	8.40533			0.8	9.16063	0.8
								0.84	2.68862	1.927	0.0684305	0.84	-6.04542	0.84	-0.940141	0.84	31.2001	0.84	0.0563441				42	0.00461012			42	-8.34472			42	-0.0442349			42	3.88626			42	0.200671			42	7.60609			0.82	9.61522	0.82
								0.86	4.56824	1.974	0.0699942	0.86	-6.42985	0.86	-1.17241	0.86	33.7482	0.86	0.0693666				43	0.0592103			43	-5.30943			43	-0.0386581			43	3.53723			43	0.176778			43	7.66431			0.84	9.5764	0.84
								0.88	6.05454	2.022	0.069565	0.88	-5.82611	0.88	-1.16441	0.88	35.8803	0.88	0.0703097				44	0.09842			44	-3.17023			44	-0.0377294			44	2.99592			44	0.170991			44	7.79242			0.86	9.11755	0.86
								0.9	7.09989	2.068	0.0710261	0.9	-4.57751	0.9	-1.3269	0.9	37.6125	0.9	0.0827282				45	0.124607			45	-1.81407			45	-0.0385393			45	2.4544			45	0.184416			45	7.6363			0.88	8.34008	0.88
								0.92	7.68316	2.115	0.0729174	0.92	-2.83208	0.92	-1.29496	0.92	38.9019	0.92	0.0826991				46	0.148338			46	-0.469792			46	-0.0365474			46	2.08777			46	0.198339			46	7.36341			0.9	7.39208	0.9
								0.94	7.81528	2.162	0.0695628	0.94	-0.52417	0.94	-1.34841	0.94	39.6634	0.94	0.0860424				47	0.167257			47	0.72053			47	-0.0310745			47	1.97095			47	0.216906			47	6.71476			0.92	6.42138	0.92
								0.96	7.53158	2.21	0.0713827	0.96	2.54392	0.96	-1.01299	0.96	39.8363	0.96	0.0625559				48	0.182594			48	1.92988			48	-0.0200239			48	2.2176			48	0.234371			48	5.69012			0.94	5.51205	0.94
								0.98	6.88132	2.257	0.0702718	0.98	6.57107	0.98	-0.797466	0.98	39.4411	0.98	0.0477979				49	0.194273			49	3.29436			49	-0.0022156			49	2.88936			49	0.242284			49	4.91361			0.96	4.66166	0.96
								1	5.92511	2.303	0.0699412	1	11.6031	1	-0.567371	1	38.5964	1	0.0345983				50	0.199123			50	4.61807			50	0.0198814			50	3.89583			50	0.237763			50	6.0889			0.98	3.79407	0.98
								1.02	4.74037	2.35	0.0713335	1.02	17.4273	1.02	-0.496915	1.02	37.4985	1.02	0.0317093				51	0.193786			51	5.35018			51	0.0397214			51	4.93183			51	0.237566			51	10.6416			1	2.80889	1
								1.04	3.42607	2.397	0.073842	1.04	23.5848	1.04	-0.346889	1.04	36.3828	1.04	0.0225116				52	0.175201			52	5.18039			52	0.0513955			52	5.54282			52	0.254655			52	15.5195			1.02	1.66112	1.02
								1.06	2.0922	2.444	0.0717445	1.06	29.5061	1.06	-0.179485	1.06	35.4752	1.06	0.0113011				53	0.149027			53	4.32573			53	0.0553196			53	5.73602			53	0.289163			53	21.0746			1.04	0.399054	1.04
								1.08	0.830483	2.491	0.073842	1.08	34.7209	1.08	0.0474859	1.08	34.929	1.08	-0.00290864				54	0.125373			54	3.09908			54	0.0503656			54	5.38396			54	0.343325			54	26.9857			1.06	-0.865889	1.06
								1.1	-0.318701	2.538	0.0701507	1.1	39.0595	1.1	0.239855	1.1	34.7827	1.1	-0.015006				55	0.109042			55	1.88745			55	0.0352949			55	4.2682			55	0.403887			55	31.9257			1.08	-1.99493	1.08
								1.12	-1.38325	2.585	0.0763399	1.12	42.7118	1.12	0.477333	1.12	34.9857	1.12	-0.0311554				56	0.0999937			56	0.876024			56	0.010367			56	2.34751			56	0.458433			56	35.5845			1.1	-2.85087	1.1
								1.14	-2.44344	2.632	0.0753884	1.14	46.0734	1.14	0.679997	1.14	35.4635	1.14	-0.0452987				57	0.093127			57	0.0139114			57	-0.0236018			57	-0.320494			57	0.499885			57	38.1336			1.12	-3.31704	1.12
								1.16	-3.57711	2.68	0.0763724	1.16	49.477	1.16	0.944911	1.16	36.1555	1.16	-0.06247				58	0.0881654			58	-0.953162			58	-0.0793615			58	-4.73072			58	0.538673			58	40.566			1.14	-3.29707	1.14
								1.18	-4.79028	2.726	0.0794621	1.18	52.9874	1.18	0.769981	1.18	37.0241	1.18	-0.0500573				59	0.0802494			59	-1.94601			59	-0.145845			59	-9.98136			59	0.558256			59	42.3506			1.16	-2.72326	1.16
								1.2	-5.97688	2.773	0.079479	1.2	56.3244	1.2	0.91767	1.2	38.0689	1.2	-0.0589996				60	0.0737141			60	-2.8706			60	-0.219273			60	-15.7889			60	0.564648			60	43.7252			1.18	-1.59231	1.18
								1.22	-6.92696	2.82	0.0794621	1.22	58.8824	1.22	0.673947	1.22	39.342	1.22	-0.0433464				61	0.0676023			61	-3.75847			61	-0.297516			61	-21.9798			61	0.559687			61	44.8177			1.2	0.0224114	1.2
								1.24	-7.37282	2.867	0.0815306	1.24	59.8498	1.24	0.596564	1.24	40.9286	1.24	-0.0389001				62	0.0622374			62	-4.60012			62	-0.378639			62	-28.4045			62	0.544873			62	45.6843			1.22	1.97799	1.22
								1.26	-7.06282	2.915	0.0780095	1.26	58.4471	1.26	0.387887	1.26	42.8893	1.26	-0.0256717				63	0.0575871			63	-5.39411			63	-0.460985			63	-34.9333			63	0.521268			63	46.3613			1.24	4.06006	1.24
								1.28	-5.84676	2.961	0.0787067	1.28	54.2369	1.28	0.227646	1.28	45.2076	1.28	-0.0150811				64	0.053509			64	-6.14182			64	-0.543041			64	-41.4473			64	0.48972			64	46.8737			1.26	6.02606	1.26
								1.3	-3.72999	3.01	0.0807047	1.3	47.3656	1.3	0.0801663	1.3	47.7749	1.3	-0.00526322				65	0.0497913			65	-6.8464			65	-0.623354			65	-47.8321			65	0.450949			65	47.2381			1.28	7.66888	1.28
								1.32	-0.865499	3.056	0.0841167	1.32	38.5848	1.32	-0.0977369	1.32	50.4152	1.32	0.00641247				66	0.0461486			66	-7.51302			66	-0.700477			66	-53.9733			66	0.405579			66	47.466			1.3	8.85478	1.3
								1.34	2.49883	3.104	0.0833879	1.34	29.0222	1.34	-0.289138	1.34	52.9308	1.34	0.0192477				67	0.0422			67	-8.14975			67	-0.77291			67	-59.7524			67	0.354148			67	47.565			1.32	9.5461	1.32
								1.36	6.08181	3.15	0.0810016	1.36	19.8301	1.36	-0.510147	1.36	55.1468	1.36	0.0344214				68	0.037422			68	-8.76921			68	-0.839047			68	-65.0417			68	0.297085			68	47.5406			1.34	9.79077	1.34
								1.38	9.6129	3.197	0.0807047	1.38	11.9123	1.38	-0.82171	1.38	56.9439	1.38	0.0553322				69	0.0310556			69	-9.39229			69	-0.897118			69	-69.7003			69	0.234647			69	47.4			1.36	9.67512	1.36
								1.4	12.8555	3.244	0.0821489	1.4	5.84417	1.4	-0.999603	1.4	58.2624	1.4	0.0667335				70	0.0218593			70	-10.0575			70	-0.945059			70	-73.5622			70	0.166759			70	47.1571			1.38	9.29389	1.38
								1.42	15.6276	3.291	0.0849286	1.42	1.90241	1.42	-1.17047	1.42	59.067	1.42	0.0783098				71	0.00679986			71	-10.8802			71	-0.980463			71	-76.4235			71	0.0921811			71	46.8883			1.4	8.74931	1.4
								1.44	17.819	3.339	0.0908743	1.44	0.0961111	1.44	-1.38384	1.44	59.3088	1.44	0.093876				72	-0.0152103			72	-11.8707			72	-1			72	-78.0343			72	0.00949797			72	46.5397			1.42	8.13048	1.42
								1.46	19.3854	3.386	0.0889046	1.46	0.218639	1.46	-1.08488	1.46	58.9219	1.46	0.0743412				73	-0.0616077			73	-13.7673			73	-0.999824			73	-77.9924			73	-0.0941443			73	46.7169			1.44	7.47961	1.44
								1.48	20.3343	3.433	0.0888857	1.48	1.93132	1.48	-1.18889	1.48	57.8468	1.48	0.0812351				74	-0.110663			74	-15.6434			74	-0.984143			74	-76.7392			74	-0.191076			74	46.9367			1.46	6.77102	1.46
								1.5	20.7182	3.48	0.0890182	1.5	4.84279	1.5	-1.06516	1.5	56.0533	1.5	0.0721614				75	-0.16874			75	-17.714			75	-0.951512			75	-74.2185			75	-0.303942			75	46.9476			1.48	5.93082	1.48
								1.52	20.6214	3.527	0.0868851	1.52	8.59675	1.52	-0.877996	1.52	53.5571	1.52	0.0591477				76	-0.250315			76	-20.547			76	-0.900576			76	-70.299			76	-0.451579			76	47.1402			1.5	4.90155	1.5
								1.54	20.133	3.573	0.0827699	1.54	12.9496	1.54	-0.698119	1.54	50.4275	1.54	0.046843				77	-0.322009			77	-22.5609			77	-0.826957			77	-64.9185			77	-0.603989			77	45.9198			1.52	3.68043	1.52
								1.56	19.3342	3.62	0.0856002	1.56	17.7553	1.56	-0.559732	1.56	46.7964	1.56	0.0372596				78	-0.334938			78	-21.6811			78	-0.730752			78	-58.2467			78	-0.689044			78	41.6234			1.54	2.32248	1.54
								1.58	18.3013	3.667	0.087489	1.58	22.8547	1.58	-0.410454	1.58	42.8845	1.58	0.0270835				79	-0.354411			79	-20.7819			79	-0.618713			79	-50.4388			79	-0.770513			79	36.9021			1.56	0.93511	1.56
								1.6	17.0977	3.714	0.0875851	1.6	27.9784	1.6	-0.263425	1.6	39.0117	1.6	0.0174734				80	-0.378967			80	-19.7472			80	-0.489577			80	-41.4189			80	-0.839413			80	31.6865			1.58	-0.339788	1.58
								1.62	15.7538	3.761	0.0875076	1.62	32.7536	1.62	-0.0460673	1.62	35.5405	1.62	0.00313831				81	-0.489145			81	-21.4342			81	-0.33281			81	-30.4677			81	-1			81	27.8264			1.6	-1.35521	1.6
								1.64	14.2588	3.808	0.0865722	1.64	36.8164	1.64	0.251817	1.64	32.7709	1.64	-0.0176507																												1.62	-1.98018	1.62
								1.66	12.5833	3.855	0.0884587	1.66	39.9441	1.66	0.472719	1.66	30.8672	1.66	-0.0334404																												1.64	-2.11611	1.64
								1.68	10.7219	3.902	0.0876037	1.68	42.1011	1.68	0.624054	1.68	29.8499	1.68	-0.043792																												1.66	-1.70402	1.66
								1.7	8.72303	3.949	0.0894502	1.7	43.3691	1.7	0.936596	1.7	29.6158	1.7	-0.0650333																												1.68	-0.745702	1.68
								1.72	6.69568	3.996	0.0905001	1.72	43.8245	1.72	0.754132	1.72	29.962	1.72	-0.0520873																												1.7	0.682335	1.7
								1.74	4.80609	4.043	0.0894692	1.74	43.4479	1.74	0.820615	1.74	30.6384	1.74	-0.0565006																												1.72	2.44551	1.72
								1.76	3.27564	4.09	0.0915493	1.76	42.1219	1.76	0.727667	1.76	31.4261	1.76	-0.0499039																												1.74	4.35885	1.74
								1.78	2.36737	4.137	0.0897088	1.78	39.7047	1.78	0.601404	1.78	32.1984	1.78	-0.0411258																												1.76	6.21223	1.76
								1.8	2.33663	4.184	0.0944471	1.8	36.1238	1.8	0.298382	1.8	32.9265	1.8	-0.0204285																												1.78	7.82279	1.78
								1.82	3.34599	4.23	0.090855	1.82	31.4522	1.82	0.19565	1.82	33.6331	1.82	-0.0135008																												1.8	9.07895	1.8
								1.84	5.38717	4.278	0.0937945	1.84	25.9518	1.84	0.0613141	1.84	34.3405	1.84	-0.00430186																												1.82	9.94496	1.82
								1.86	8.26153	4.324	0.093214	1.86	20.0523	1.86	-0.0753591	1.86	35.0558	1.86	0.00539069																												1.84	10.4381	1.84
								1.88	11.6337	4.372	0.0927472	1.88	14.243	1.88	-0.311837	1.88	35.7802	1.88	0.0224212																												1.86	10.6097	1.86
								1.9	15.1258	4.421	0.0944432	1.9	8.94415	1.9	-0.482893	1.9	36.5078	1.9	0.0340494																												1.88	10.5346	1.88
								1.92	18.4104	4.465	0.0974137	1.92	4.43229	1.92	-0.704232	1.92	37.2072	1.92	0.0484277																												1.9	10.2999	1.9
								1.94	21.2738	4.514	0.0974137	1.94	0.811801	1.94	-1.04203	1.94	37.7987	1.94	0.0713231																												1.92	9.98112	1.92
								1.96	23.6294	4.561	0.0953251	1.96	-1.98305	1.96	-1.01551	1.96	38.1317	1.96	0.0704588																												1.94	9.60081	1.94
								1.98	25.4707	4.609	0.0987033	1.98	-4.11447	1.98	-1.21536	1.98	37.9808	1.98	0.0852035																												1.96	9.10451	1.96
								2	26.8	4.655	0.0953251	2	-5.7052	2	-1.21666	2	37.0799	2	0.085089																												1.98	8.39499	1.98
								2.02	27.5896	4.702	0.096668	2.02	-6.74555	2.02	-1.31307	2.02	35.2027	2.02	0.0913619																												2	7.40481	2
								2.04	27.7867	4.749	0.0996629	2.04	-7.10124	2.04	-0.938682	2.04	32.267	2.04	0.0654771																												2.02	6.14427	2.02
								2.06	27.3395	4.796	0.101284	2.06	-6.57866	2.06	-0.869547	2.06	28.4009	2.06	0.061352																												2.04	4.69122	2.04
								2.08	26.2302	4.842	0.102438	2.08	-5.01189	2.08	-0.690335	2.08	23.918	2.08	0.0495879																												2.06	3.17004	2.06
								2.1	24.5096	4.89	0.0994357	2.1	-2.35598	2.1	-0.53586	2.1	19.2163	2.1	0.039065																												2.08	1.74511	2.08
								2.12	22.3069	4.937	0.105441	2.12	1.25467	2.12	-0.425216	2.12	14.6585	2.12	0.0309088																												2.1	0.584977	2.1
								2.14	19.8035	4.983	0.0994357	2.14	5.51971	2.14	-0.19895	2.14	10.4992	2.14	0.014134																												2.12	-0.178924	2.12
								2.16	17.1844	5.03	0.0992747	2.16	10.0597	2.16	0.0313573	2.16	6.88903	2.16	-0.00218312																												2.14	-0.45241	2.14
								2.18	14.5944	5.078	0.0977613	2.18	14.5289	2.18	0.279801	2.18	3.9107	2.18	-0.0195505																												2.16	-0.185889	2.16
								2.2	12.1216	5.124	0.0992781	2.2	18.677	2.2	0.47091	2.2	1.58827	2.2	-0.03343																												2.18	0.609786	2.18
								2.22	9.81034	5.172	0.100726	2.22	22.3311	2.22	0.694979	2.22	-0.119247	2.22	-0.0496585																												2.2	1.86591	2.2
								2.24	7.68717	5.218	0.100747	2.24	25.3308	2.24	0.883988	2.24	-1.294	2.24	-0.0626853																												2.22	3.45477	2.22
								2.26	5.78308	5.266	0.0962255	2.26	27.4569	2.26	0.718755	2.26	-1.99975	2.26	-0.0504455																												2.24	5.20388	2.24
								2.28	4.07324	5.312	0.0992325	2.28	28.5937	2.28	0.779487	2.28	-2.2184	2.28	-0.0544683																												2.26	6.93422	2.26
								2.3	2.24274	5.36	0.0977613	2.3	29.3849	2.3	0.75034	2.3	-1.79469	2.3	-0.0524612																												2.28	8.49162	2.28
								2.32	-0.421098	5.408	0.0978538	2.32	31.6051	2.32	0.462733	2.32	-0.451223	2.32	-0.0324696																												2.3	9.77449	2.3
								2.34	-4.53168	5.454	0.101059	2.34	37.0046	2.34	0.375727	2.34	2.01987	2.34	-0.0265996																												2.32	10.7426	2.32
								2.36	-9.84788	5.5	0.102967	2.36	45.4347	2.36	0.176845	2.36	5.4887	2.36	-0.0127395																												2.34	11.3989	2.34
								2.38	-15.1327	5.548	0.101306	2.38	54.389	2.38	0.0444202	2.38	9.41357	2.38	-0.00326163																												2.36	11.7794	2.36
								2.4	-18.7357	5.595	0.0999801	2.4	60.2982	2.4	-0.0800462	2.4	13.0423	2.4	0.00590607																												2.38	11.9469	2.38
								2.42	-19.3269	5.641	0.0970156	2.42	60.2414	2.42	-0.281175	2.42	15.7184	2.42	0.0204374																												2.4	11.9775	2.4
								2.44	-16.3637	5.688	0.101327	2.44	53.0351	2.44	-0.410715	2.44	17.0899	2.44	0.0294663																												2.42	11.9219	2.42
								2.46	-10.1954	5.735	0.100902	2.46	39.4398	2.46	-0.74524	2.46	17.1411	2.46	0.0540425																												2.44	11.7629	2.44
								2.48	-1.87469	5.782	0.0991607	2.48	21.7056	2.48	-0.941298	2.48	16.0955	2.48	0.069469																												2.46	11.4227	2.46
								2.5	7.1859	5.822	0.101462	2.5	2.82472	2.5	-1.15931	2.5	14.2757	2.5	0.0849118																												2.48	10.8069	2.48
								2.52	15.5797	5.877	0.101484	2.52	-14.2305	2.52	-1.2103	2.52	11.9786	2.52	0.0859617																												2.5	9.85397	2.5
								2.54	22.1919	5.923	0.103274	2.54	-27.1159	2.54	-1.19888	2.54	9.40886	2.54	0.0841922																												2.52	8.57266	2.52
								2.56	26.3654	5.97	0.102129	2.56	-34.4883	2.56	-1.16862	2.56	6.68205	2.56	0.0848938																												2.54	7.05846	2.54
								2.58	27.946	6.018	0.102129	2.58	-36.1148	2.58	-1.14709	2.58	3.86505	2.58	0.0869637																												2.56	5.46744	2.56
								2.6	27.2106	6.065	0.0981308	2.6	-32.7129	2.6	-0.827511	2.6	1.01637	2.6	0.0635827																												2.58	3.96545	2.58
								2.62	24.7232	6.112	0.099208	2.62	-25.6161	2.62	-0.592114	2.62	-1.78096	2.62	0.0449972																												2.6	2.70374	2.6
								2.64	21.1798	6.159	0.0999801	2.64	-16.4123	2.64	-0.581821	2.64	-4.40125	2.64	0.043739																												2.62	1.82075	2.62
								2.66	17.2722	6.206	0.10184	2.66	-6.63824	2.66	-0.292735	2.66	-6.69075	2.66	0.0220632																												2.64	1.42227	2.64
								2.68	13.573	6.253	0.10184	2.68	2.4355	2.68	-0.1619	2.68	-8.51588	2.68	0.0123647																												2.66	1.55153	2.66
								2.7	10.4547	6.301	0.0999801	2.7	9.90852	2.7	-0.0217662	2.7	-9.82009	2.7	0.00169431																												2.68	2.20467	2.68
								2.72	8.06248	6.347	0.0970182	2.72	15.2853	2.72	0.215295	2.72	-10.6474	2.72	-0.0170476																												2.7	3.32557	2.7
								2.74	6.3405	6.394	0.0998669	2.74	18.4949	2.74	0.439801	2.74	-11.1071	2.74	-0.0350962																												2.72	4.79113	2.72
								2.76	5.09911	6.442	0.101929	2.76	19.8572	2.76	0.59724	2.76	-11.3103	2.76	-0.0476118																												2.74	6.44038	2.74
								2.78	4.1053	6.489	0.101929	2.78	19.9121	2.78	0.883465	2.78	-11.3302	2.78	-0.0700897																												2.76	8.10543	2.76
								2.8	3.17171	6.536	0.103098	2.8	19.1632	2.8	0.708375	2.8	-11.1955	2.8	-0.0560209																												2.78	9.63801	2.78
								2.82	2.21222	6.582	0.098338	2.82	17.9117	2.82	0.766258	2.82	-10.8857	2.82	-0.0608885																												2.8	10.9399	2.8
								2.84	1.25158	6.629	0.101083	2.84	16.2469	2.84	0.671355	2.84	-10.319	2.84	-0.0541451																												2.82	11.9736	2.82
								2.86	0.405653	6.676	0.104276	2.86	14.1048	2.86	0.504263	2.86	-9.35437	2.86	-0.0411217																												2.84	12.7422	2.84
								2.88	-0.158512	6.723	0.102306	2.88	11.3641	2.88	0.311543	2.88	-7.82797	2.88	-0.0251959																												2.86	13.2797	2.86
								2.9	-0.277779	6.77	0.101617	2.9	7.98416	2.9	0.169224	2.9	-5.6282	2.9	-0.0133842																												2.88	13.6517	2.88
								2.92	0.161071	6.817	0.100838	2.92	4.10357	2.92	0.0236988	2.92	-2.77319	2.92	-0.00184445																												2.9	13.9209	2.9
								2.94	1.20208	6.864	0.10432	2.94	0.0160375	2.94	-0.132071	2.94	0.559964	2.94	0.0102923																												2.92	14.1002	2.92
								2.96	2.82389	6.912	0.101684	2.96	-3.96619	2.96	-0.321063	2.96	4.08124	2.96	0.0252578																												2.94	14.1447	2.94
								2.98	4.9553	6.958	0.105784	2.98	-7.65991	2.98	-0.68445	2.98	7.47479	2.98	0.0543007																												2.96	13.9653	2.96
								3	7.48695	7.005	0.101662	3	-11.0227	3	-0.773484	3	10.4611	3	0.0619732																												2.98	13.4481	2.98
								3.02	10.2737	7.052	0.105248	3.02	-14.0389	3.02	-1.043	3.02	12.826	3.02	0.0849641																												3	12.5212	3
								3.04	13.1391	7.099	0.100589	3.04	-16.6347	3.04	-1.21323	3.04	14.4454	3.04	0.100856																												3.02	11.2153	3.02
								3.06	15.8902	7.147	0.104753	3.06	-18.6551	3.06	-1.09292	3.06	15.2855	3.06	0.0920855																												3.04	9.64245	3.04
								3.08	18.3406	7.193	0.104276	3.08	-19.8624	3.08	-1.21711	3.08	15.3631	3.08	0.102615																												3.06	7.96061	3.06
								3.1	20.3367	7.24	0.102195	3.1	-19.9807	3.1	-1.16881	3.1	14.7232	3.1	0.0976998																												3.08	6.35419	3.08
								3.12	21.7746	7.287	0.102217	3.12	-18.7721	3.12	-1.02018	3.12	13.4609	3.12	0.0841636																												3.1	4.99887	3.1
								3.14	22.5985	7.334	0.0996856	3.14	-16.0865	3.14	-0.816951	3.14	11.7422	3.14	0.0665167																												3.12	4.02626	3.12
								3.16	22.795	7.381	0.105568	3.16	-11.9104	3.16	-0.662673	3.16	9.78413	3.16	0.0534876																												3.14	3.5221	3.14
								3.18	22.3984	7.428	0.1005	3.18	-6.44187	3.18	-0.532226	3.18	7.80818	3.18	0.0428562																												3.16	3.53733	3.16
								3.2	21.4871	7.476	0.100769	3.2	-0.12259	3.2	-0.390098	3.2	5.99826	3.2	0.0315064																												3.18	4.0663	3.18
								3.22	20.0804	7.524	0.10246	3.22	6.62837	3.22	-0.26167	3.22	4.49806	3.22	0.0212806																												3.2	5.04786	3.2
								3.24	17.8524	7.57	0.100521	3.24	14.1892	3.24	-0.0451073	3.24	3.4882	3.24	0.00369943																												3.22	6.37812	3.22
								3.26	13.9985	7.618	0.10246	3.26	24.1803	3.26	0.242978	3.26	3.25712	3.26	-0.0200954																												3.24	7.91455	3.24
								3.28	7.77992	7.664	0.102283	3.28	38.2687	3.28	0.4536	3.28	4.07085	3.28	-0.0380337																												3.26	9.50548	3.26
								3.3	-0.59576	7.712	0.104428	3.3	56.1242	3.3	0.750815	3.3	5.90218	3.3	-0.0646589																												3.28	11.0142	3.28
								3.32	-9.73144	7.758	0.102216	3.32	74.7925	3.32	0.76025	3.32	8.338	3.32	-0.0677043																												3.3	12.3391	3.3
								3.34	-17.6565	7.805	0.102195	3.34	89.9593	3.34	0.786684	3.34	10.7744	3.34	-0.0715203																												3.32	13.4391	3.32
								3.36	-22.6889	7.852	0.0999362	3.36	97.7789	3.36	0.744434	3.36	12.7001	3.36	-0.0674181																												3.34	14.3212	3.34
								3.38	-23.9969	7.899	0.102106	3.38	96.1903	3.38	0.560274	3.38	13.8709	3.38	-0.0499955																												3.36	15.0168	3.36
								3.4	-21.7167	7.946	0.102084	3.4	85.4103	3.4	0.473718	3.4	14.3457	3.4	-0.0419384																												3.38	15.5747	3.38
								3.42	-16.7256	7.992	0.0979231	3.42	67.6516	3.42	0.295603	3.42	14.4388	3.42	-0.0262066																												3.4	16.0408	3.4
								3.44	-10.2656	8.04	0.100048	3.44	46.3292	3.44	0.144444	3.44	14.6055	3.44	-0.012854																												3.42	16.4279	3.42
								3.46	-3.58811	8.087	0.0979023	3.46	25.1052	3.46	-0.00132662	3.46	15.2724	3.46	0.000118244																												3.44	16.6758	3.44
								3.48	2.30315	8.134	0.102416	3.48	7.06002	3.48	-0.197696	3.48	16.6833	3.48	0.0175986																												3.46	16.6515	3.46
								3.5	6.80463	8.182	0.100351	3.5	-5.86113	3.5	-0.323955	3.5	18.8401	3.5	0.0286903																												3.48	16.1779	3.48
								3.52	9.75938	8.228	0.102637	3.52	-13.0759	3.52	-0.537156	3.52	21.5445	3.52	0.0469886																												3.5	15.2323	3.5
								3.54	11.3976	8.274	0.102395	3.54	-15.2381	3.54	-0.823683	3.54	24.4969	3.54	0.0704306																												3.52	13.9458	3.52
								3.56	12.1908	8.322	0.101039	3.56	-13.7931	3.56	-0.973317	3.56	27.3854	3.56	0.0812205																												3.54	12.412	3.54
								3.58	12.6722	8.369	0.100769	3.58	-10.4112	3.58	-1.12308	3.58	29.9246	3.58	0.0929656																												3.56	10.6597	3.54
								3.6	13.2871	8.416	0.101395	3.6	-6.52044	3.6	-1.2934	3.6	31.8587	3.6	0.108517																												3.58	8.94951	3.56
								3.62	14.2969	8.463	0.0993203	3.62	-3.0314	3.62	-1.0174	3.62	32.978	3.62	0.0870898																												3.6	7.52247	3.58
								3.64	15.7335	8.51	0.0972046	3.64	-0.270359	3.64	-1.10981	3.64	33.161	3.64	0.0963161																												3.62	6.37922	3.6
								3.66	17.4151	8.557	0.100116	3.66	1.90503	3.66	-0.999785	3.66	32.4023	3.66	0.0873657																												3.64	5.67921	3.62
								3.68	19.0294	8.604	0.0996856	3.68	3.89801	3.68	-0.908835	3.68	30.804	3.68	0.0795959																												3.66	5.54233	3.64
								3.7	20.2528	8.651	0.0985427	3.7	6.16912	3.7	-0.583287	3.7	28.5658	3.7	0.0510847																												3.68	5.95158	3.66
								3.72	20.8592	8.698	0.100589	3.72	9.08501	3.72	-0.520829	3.72	25.9899	3.72	0.0456288																												3.7	6.84667	3.68
								3.74	20.778	8.745	0.0985427	3.74	12.8096	3.74	-0.371721	3.74	23.4535	3.74	0.0325963																												3.72	8.10134	3.7
								3.76	20.0847	8.792	0.0990905	3.76	17.2374	3.76	-0.236897	3.76	21.3133	3.76	0.0207352																												3.74	9.56879	3.72
								3.78	18.9353	8.839	0.0996599	3.78	22.0262	3.78	-0.0331728	3.78	19.7916	3.78	0.00288437																												3.76	11.0951	3.74
								3.8	17.4952	8.885	0.10025	3.8	26.7319	3.8	0.218048	3.8	18.9263	3.8	-0.0188664																												3.78	12.5383	3.76
								3.82	15.8977	8.932	0.0967932	3.82	30.9452	3.82	0.477269	3.82	18.6146	3.82	-0.0415066																												3.8	13.8245	3.78
								3.84	14.2278	8.981	0.0988445	3.84	34.3681	3.84	0.612469	3.84	18.7059	3.84	-0.0538837																												3.82	14.9449	3.8
								3.86	12.5181	9.027	0.0968343	3.86	36.8577	3.86	0.774847	3.86	19.0694	3.86	-0.0685583																												3.84	15.9097	3.82
								3.88	10.7675	9.074	0.0955654	3.88	38.4156	3.88	0.700465	3.88	19.6101	3.88	-0.0616801																												3.86	16.7416	3.84
								3.9	8.98592	9.121	0.0955857	3.9	39.0899	3.9	0.809096	3.9	20.2787	3.9	-0.0708842																												3.88	17.483	3.86
								3.92	7.23682	9.169	0.0980385	3.92	38.8727	3.92	0.570818	3.92	21.1023	3.92	-0.050228																												3.9	18.1497	3.88
								3.94	5.64662	9.215	0.0971813	3.94	37.6816	3.94	0.481193	3.94	22.1938	3.94	-0.0428137																												3.92	18.7089	3.9
								3.96	4.30859	9.262	0.0961253	3.96	35.5871	3.96	0.306614	3.96	23.7292	3.96	-0.0275832																												3.94	19.0853	3.92
								3.98	3.00214	9.31	0.0980385	3.98	33.4888	3.98	0.108498	3.98	25.9365	3.98	-0.00982239																												3.96	19.1514	3.94
								4	1.03243	9.357	0.0980594	4	33.505	4	-0.0407876	4	29.0519	4	0.00368756																												3.98	18.7823	3.96
								4.02	-2.29771	9.403	0.0970389	4.02	37.8027	4.02	-0.132592	4.02	33.1359	4.02	0.011895																												4	17.9218	3.98
								4.04	-6.88658	9.451	0.0932338	4.04	46.5675	4.04	-0.445965	4.04	37.8696	4.04	0.0398748																												4.02	16.6023	4
								4.06	-11.6005	9.497	0.0981516	4.06	57.3071	4.06	-0.576592	4.06	42.5898	4.06	0.052076																												4.04	14.9434	4.02
								4.08	-14.8016	9.544	0.0934035	4.08	66.0294	4.08	-0.871142	4.08	46.5513	4.08	0.0796539																												4.06	13.1302	4.04
								4.1	-15.0903	9.592	0.099208	4.1	69.083	4.1	-1.08827	4.1	49.1874	4.1	0.0992162																												4.08	11.3715	4.06
								4.12	-11.8103	9.638	0.0967175	4.12	64.5525	4.12	-1.19031	4.12	50.2288	4.12	0.106981																												4.1	9.84991	4.08
								4.14	-5.20786	9.685	0.100297	4.14	52.7978	4.14	-1.20162	4.14	49.6811	4.14	0.108008																												4.12	8.69358	4.1
								4.16	3.69378	9.733	0.0967175	4.16	36.167	4.16	-1.17763	4.16	47.727	4.16	0.108596																												4.14	7.98539	4.12
								4.18	13.4204	9.781	0.0991185	4.18	18.1377	4.18	-1.24256	4.18	44.6401	4.18	0.117205																												4.16	7.78966	4.14
								4.2	22.4565	9.826	0.0979023	4.2	2.25223	4.2	-0.876756	4.2	40.7616	4.2	0.0820952																												4.18	8.11759	4.16
								4.22	29.6017	9.873	0.0991818	4.22	-8.77421	4.22	-0.823597	4.22	36.4983	4.22	0.0753559																												4.2	8.90196	4.18
								4.24	34.1809	9.92	0.101684	4.24	-13.5406	4.24	-0.749039	4.24	32.2747	4.24	0.0680954																												4.22	10.0388	4.2
								4.26	36.0865	9.967	0.100408	4.26	-12.0556	4.26	-0.459343	4.26	28.4405	4.26	0.042433																												4.24	11.3963	4.22
								4.28	35.6759	10.014	0.102967	4.28	-5.52553	4.28	-0.367535	4.28	25.1992	4.28	0.0345069																												4.26	12.8309	4.24
								4.3	33.5862	10.061	0.102967	4.3	4.10983	4.3	-0.236041	4.3	22.604	4.3	0.0221896																												4.28	14.2239	4.26
								4.32	30.5436	10.108	0.0980385	4.32	14.7431	4.32	-0.0699713	4.32	20.6049	4.32	0.0065319																												4.3	15.5077	4.28
								4.34	27.2143	10.155	0.0964542	4.34	24.5673	4.34	0.135086	4.34	19.0984	4.34	-0.0125389																												4.32	16.6734	4.3
								4.36	24.0981	10.203	0.0948696	4.36	32.3589	4.36	0.360199	4.36	17.957	4.36	-0.0333802																												4.34	17.7363	4.32
								4.38	21.4717	10.25	0.0962929	4.38	37.569	4.38	0.561584	4.38	17.0502	4.38	-0.0521502																												4.36	18.7029	4.34
								4.4	19.3977	10.297	0.0977613	4.4	40.2239	4.4	0.819936	4.4	16.2694	4.4	-0.0765878																												4.38	19.5927	4.36
								4.42	17.7982	10.343	0.097833	4.42	40.6886	4.42	0.694451	4.42	15.5571	4.42	-0.0655435																												4.4	20.4217	4.38
								4.44	16.5591	10.39	0.0993203	4.44	39.422	4.44	0.801188	4.44	14.9205	4.44	-0.076734																												4.42	21.1498	4.4
								4.46	15.6084	10.438	0.0947742	4.46	36.844	4.46	0.567579	4.46	14.4175	4.46	-0.0551362																												4.44	21.6717	4.42
								4.48	14.9403	10.485	0.094754	4.48	33.3101	4.48	0.514733	4.48	14.1372	4.48	-0.0504166																												4.46	21.8516	4.44
								4.5	14.6004	10.532	0.0948898	4.5	29.1102	4.5	0.242113	4.5	14.1961	4.5	-0.0237137																												4.48	21.5596	4.46
								4.52	14.6475	10.579	0.0932867	4.52	24.4749	4.52	0.0719667	4.52	14.7271	4.52	-0.0069844																												4.5	20.7228	4.48
								4.54	15.1159	10.627	0.0949996	4.54	19.6201	4.54	-0.0723371	4.54	15.8315	4.54	0.00692374																												4.52	19.3877	4.5
								4.56	16.0046	10.673	0.092042	4.56	14.7958	4.56	-0.267004	4.56	17.5129	4.56	0.0254444																												4.54	17.6979	4.52
								4.58	17.2916	10.72	0.0936937	4.58	10.2734	4.58	-0.398655	4.58	19.6316	4.58	0.0385548																												4.56	15.8422	4.54
								4.6	18.9511	10.767	0.0923561	4.6	6.2734	4.6	-0.587956	4.6	21.9155	4.6	0.0578725																												4.58	14.0262	4.56
								4.62	20.956	10.813	0.0953048	4.62	2.88421	4.62	-0.977614	4.62	24.0326	4.62	0.0961257																												4.6	12.4356	4.58
								4.64	23.2593	10.861	0.095704	4.64	0.0550534	4.64	-0.919776	4.64	25.6873	4.64	0.0887843																												4.62	11.2054	4.6
								4.66	25.7603	10.908	0.0979231	4.66	-2.30371	4.66	-1.22584	4.66	26.6803	4.66	0.116607																												4.64	10.4237	4.62
								4.68	28.2904	10.955	0.0949888	4.68	-4.17455	4.68	-1.25206	4.68	26.9131	4.68	0.119359																												4.66	10.146	4.64
								4.7	30.6361	11.002	0.097944	4.7	-5.35999	4.7	-1.23229	4.7	26.3613	4.7	0.118948																												4.68	10.3776	4.66
								4.72	32.5899	11.049	0.0961754	4.72	-5.57041	4.72	-1.19505	4.72	25.043	4.72	0.117056																												4.7	11.0655	4.68
								4.74	33.8585	11.095	0.0985008	4.74	-4.26813	4.74	-1.05861	4.74	23.0375	4.74	0.105031																												4.72	12.1109	4.7
								4.76	33.602	11.142	0.0908164	4.76	0.386552	4.76	-0.87003	4.76	20.6331	4.76	0.0870712																												4.74	13.3891	4.72
								4.78	30.1862	11.189	0.0904616	4.78	12.1318	4.78	-0.707983	4.78	18.4367	4.78	0.0712776																												4.76	14.7662	4.74
								4.8	22.163	11.237	0.0904616	4.8	34.2438	4.8	-0.625291	4.8	17.0977	4.8	0.0634571																												4.78	16.1243	4.76
								4.82	9.86081	11.287	0.0915298	4.82	65.7113	4.82	-0.399121	4.82	16.7957	4.82	0.0409028																												4.8	17.3943	4.78
								4.84	-4.21122	11.332	0.0897279	4.84	100.281	4.84	-0.188312	4.84	17.0517	4.84	0.0193084																												4.82	18.5703	4.8
								4.86	-16.4839	11.379	0.0913073	4.86	129.208	4.86	0.0181844	4.86	17.0076	4.86	-0.00183384																												4.84	19.6778	4.82
								4.88	-23.8673	11.426	0.0903366	4.88	145.026	4.88	0.230046	4.88	15.8643	4.88	-0.0228422																												4.86	20.7314	4.84
								4.9	-24.8057	11.472	0.0913267	4.9	144.102	4.9	0.48105	4.9	13.2111	4.9	-0.0483499																												4.88	21.7476	4.86
								4.92	-19.5769	11.519	0.0913903	4.92	127.297	4.92	0.593474	4.92	9.1632	4.92	-0.0616318																												4.9	22.7385	4.88
								4.94	-9.93571	11.566	0.0896332	4.94	99.0509	4.94	0.768441	4.94	4.30477	4.94	-0.0809968																												4.92	23.6478	4.9
								4.96	1.60267	11.613	0.0904616	4.96	65.6344	4.96	0.621314	4.96	-0.513751	4.96	-0.0640413																												4.94	24.336	4.92
								4.98	12.5235	11.66	0.0916234	4.98	33.3488	4.98	0.653945	4.98	-4.43569	4.98	-0.0652522																												4.96	24.6339	4.94
								5	20.9005	11.706	0.0928691	5	7.1263	5	0.565007	5	-6.81691	5	-0.0557429																												4.98	24.4041	4.96
								5.02	25.711	11.753	0.0888857	5.02	-10.2791	5.02	0.463431	5.02	-7.34444	5.02	-0.0459278																												5	23.5934	4.98
								5.04	26.8846	11.8	0.0921403	5.04	-18.4636	5.04	0.249754	5.04	-6.05294	5.04	-0.0247596																												5.02	22.2552	5
								5.06	25.1417	11.848	0.092898	5.06	-18.9681	5.06	0.11176	5.06	-3.26679	5.06	-0.0109878																												5.04	20.5324	5.02
								5.08	21.6867	11.894	0.0888159	5.08	-14.4796	5.08	-0.0227671	5.08	0.50037	5.08	0.00222547																												5.06	18.6224	5.04
								5.1	17.8377	11.942	0.092898	5.1	-7.93545	5.1	-0.190932	5.1	4.65642	5.1	0.0187463																												5.08	16.7437	5.06
								5.12	14.7017	11.99	0.094965	5.12	-1.82205	5.12	-0.316054	5.12	8.63286	5.12	0.0313216																												5.1	15.0891	5.08
								5.14	12.9819	12.037	0.0923364	5.14	2.19665	5.14	-0.527844	5.14	11.9755	5.14	0.0527015																												5.12	13.7965	5.1
								5.16	12.9407	12.084	0.0918402	5.16	3.34577	5.16	-0.73602	5.16	14.4069	5.16	0.0738853																												5.14	12.9527	5.12
								5.18	14.4746	12.131	0.0872155	5.18	1.60551	5.18	-0.947861	5.18	15.8281	5.18	0.0957169																												5.16	12.6127	5.14
								5.2	17.2203	12.179	0.0938709	5.2	-2.48189	5.2	-1.15709	5.2	16.2603	5.2	0.117289																												5.18	12.7783	5.16
								5.22	20.6509	12.224	0.0888602	5.22	-7.97892	5.22	-1.39537	5.22	15.7775	5.22	0.14036																												5.2	13.3828	5.18
								5.24	24.1661	12.271	0.0913321	5.24	-13.7227	5.24	-1.25353	5.24	14.472	5.24	0.123289																												5.22	14.3339	5.2
								5.26	27.201	12.319	0.0884587	5.26	-18.5481	5.26	-1.08221	5.26	12.4493	5.26	0.104351																												5.24	15.5197	5.22
								5.28	29.3415	12.366	0.0878429	5.28	-21.5268	5.28	-1.22195	5.28	9.82241	5.28	0.118153																												5.26	16.8157	5.24
								5.3	30.4021	12.414	0.0895513	5.3	-22.1344	5.3	-0.801954	5.3	6.70877	5.3	0.0789354																												5.28	18.1169	5.26
								5.32	30.4226	12.46	0.0895703	5.32	-20.3026	5.32	-0.804566	5.32	3.24958	5.32	0.0799744																												5.3	19.3696	5.28
								5.34	29.601	12.506	0.089747	5.34	-16.3749	5.34	-0.574096	5.34	-0.365929	5.34	0.056727																												5.32	20.5718	5.3
								5.36	28.2116	12.553	0.0851946	5.36	-11.0001	5.36	-0.373156	5.36	-3.90429	5.36	0.0364802																												5.34	21.7377	5.32
								5.38	26.5313	12.601	0.0895513	5.38	-4.98135	5.38	-0.167711	5.38	-7.12143	5.38	0.0163136																												5.36	22.8868	5.34
								5.4	24.7714	12.648	0.0936014	5.4	0.911691	5.4	-1.67534e-05	5.4	-9.80345	5.4	1.6341e-06																												5.38	24.0388	5.36
								5.42	23.0329	12.695	0.0936539	5.42	6.12631	5.42	0.164692	5.42	-11.7945	5.42	-0.0162275																												5.4	25.1837	5.38
								5.44	21.3061	12.741	0.0914752	5.44	10.4193	5.44	0.38323	5.44	-13.0099	5.44	-0.0383206																												5.42	26.2437	5.4
								5.46	19.5155	12.788	0.0936014	5.46	13.7999	5.46	0.629761	5.46	-13.4405	5.46	-0.0639098																												5.44	27.0668	5.42
								5.48	17.5933	12.836	0.0893237	5.48	16.3705	5.48	0.737004	5.48	-13.1446	5.48	-0.0756095																												5.46	27.4591	5.44
								5.5	15.5402	12.882	0.0894249	5.5	18.1736	5.5	0.740403	5.5	-12.2276	5.5	-0.0762368																												5.48	27.2636	5.46
								5.52	13.4453	12.93	0.0871969	5.52	19.123	5.52	0.623589	5.52	-10.8248	5.52	-0.0638842																												5.5	26.4526	5.48
								5.54	11.4783	12.978	0.0923757	5.54	19.0399	5.54	0.616809	5.54	-9.0878	5.54	-0.0626572																												5.52	25.1489	5.5
								5.56	9.87204	13.024	0.089747	5.56	17.7679	5.56	0.452532	5.56	-7.15653	5.56	-0.0457297																												5.54	23.4949	5.52
								5.58	8.88108	13.07	0.0920275	5.58	15.2875	5.58	0.265919	5.58	-5.12529	5.58	-0.026771																												5.56	21.6337	5.528
								5.6	8.70859	13.117	0.088107	5.6	11.7661	5.6	0.0942799	5.6	-3.0444	5.6	-0.00939087																												5.58	19.748	5.528
								5.62	9.4353	13.166	0.0923168	5.62	7.5426	5.62	-0.0349914	5.62	-0.961537	5.62	0.00342356																												5.6	18.0433	5.54
								5.64	10.9909	13.212	0.0923364	5.64	3.06737	5.64	-0.16045	5.64	1.05012	5.64	0.0155638																												5.62	16.711	5.56
								5.66	13.1799	13.259	0.0905558	5.66	-1.19702	5.66	-0.458666	5.66	2.91287	5.66	0.0451116																												5.64	15.8256	5.58
								5.68	15.7481	13.305	0.0929999	5.68	-4.89128	5.68	-0.518092	5.68	4.5855	5.68	0.0521298																												5.66	15.3858	5.6
								5.7	18.4599	13.352	0.0918206	5.7	-7.85212	5.7	-0.849261	5.7	6.06951	5.7	0.0865157																												5.68	15.3479	5.62
								5.72	21.147	13.4	0.0923364	5.72	-10.1425	5.72	-1.22852	5.72	7.36813	5.72	0.124875																												5.7	15.7143	5.64
								5.74	23.7025	13.448	0.0918011	5.74	-11.9709	5.74	-1.09352	5.74	8.43677	5.74	0.110011																												5.72	16.4025	5.66
								5.76	26.0429	13.496	0.0935047	5.76	-13.5313	5.76	-1.27087	5.76	9.16432	5.76	0.126423																												5.74	17.2552	5.68
								5.78	28.0893	13.542	0.0921207	5.78	-14.8897	5.78	-1.39351	5.78	9.3897	5.78	0.138126																												5.76	18.2982	5.7
								5.8	29.7798	13.588	0.0921403	5.8	-15.9756	5.8	-1.06815	5.8	8.94647	5.8	0.106919																												5.78	19.524	5.72
								5.82	31.0797	13.635	0.0888537	5.82	-16.6104	5.82	-1.05707	5.82	7.72672	5.82	0.107164																												5.8	20.7782	5.74
								5.84	31.9665	13.683	0.0901494	5.84	-16.5231	5.84	-0.969182	5.84	5.72975	5.84	0.0985661																												5.82	22.0582	5.76
								5.86	32.409	13.73	0.0916624	5.86	-15.3984	5.86	-0.627586	5.86	3.0707	5.86	0.0636679																												5.84	23.4122	5.78
								5.88	32.3674	13.777	0.0889046	5.88	-13.0005	5.88	-0.570658	5.88	-0.0251909	5.88	0.0579556																												5.86	24.734	5.8
								5.9	31.8138	13.823	0.0908357	5.9	-9.30988	5.9	-0.479871	5.9	-3.23175	5.9	0.0491645																												5.88	26.0155	5.82
								5.92	30.7575	13.869	0.0868851	5.92	-4.56995	5.92	-0.24808	5.92	-6.1746	5.92	0.0256104																												5.9	27.2901	5.84
								5.94	29.261	13.918	0.0913515	5.94	0.818979	5.94	-0.0663663	5.94	-8.53666	5.94	0.00683692																												5.92	28.4656	5.86
								5.96	27.4351	13.965	0.0866168	5.96	6.5092	5.96	0.115261	5.96	-10.1572	5.96	-0.0117938																												5.94	29.3747	5.88
								5.98	25.4159	14.012	0.090375	5.98	12.3296	5.98	0.389427	5.98	-11.0603	5.98	-0.0397864																												5.96	29.8432	5.9
								6	23.347	14.058	0.0932669	6	18.1636	6	0.619469	6	-11.3963	6	-0.0634719																												5.98	29.7325	5.92
								6.02	21.3841	14.104	0.0884023	6.02	23.6955	6.02	0.678293	6.02	-11.3365	6.02	-0.0691964																												6	28.9814	5.94
								6.04	19.7013	14.153	0.0922237	6.04	28.3069	6.04	0.647411	6.04	-10.986	6.04	-0.064888																												6.02	27.6446	5.96
								6.06	18.4677	14.199	0.0884587	6.06	31.224	6.06	0.677212	6.06	-10.3532	6.06	-0.0666374																												6.04	25.889	5.98
								6.08	17.8098	14.246	0.0894312	6.08	31.7852	6.08	0.590957	6.08	-9.37408	6.08	-0.0579078																												6.06	23.9282	6
								6.1	17.7873	14.294	0.0897088	6.1	29.6922	6.1	0.466917	6.1	-7.9629	6.1	-0.0460922																												6.08	21.978	6.02
								6.12	18.4006	14.339	0.086807	6.12	25.144	6.12	0.23202	6.12	-6.05895	6.12	-0.0230675																												6.1	20.2354	6.04
								6.14	19.6171	14.387	0.0879201	6.14	18.7878	6.14	0.0747898	6.14	-3.66884	6.14	-0.00745468																												6.12	18.8476	6.06
								6.16	21.3817	14.434	0.0890701	6.16	11.5235	6.16	-0.0333246	6.16	-0.910454	6.16	0.00333272																												6.14	17.9087	6.08
								6.18	23.598	14.482	0.0873378	6.18	4.27685	6.18	-0.176554	6.18	1.97725	6.18	0.0177953																												6.16	17.4576	6.1
								6.2	26.1178	14.529	0.0926937	6.2	-2.18263	6.2	-0.385467	6.2	4.69919	6.2	0.0391826																												6.18	17.4878	6.12
								6.22	28.7746	14.574	0.089734	6.22	-7.3742	6.22	-0.581754	6.22	7.00348	6.22	0.0593865																												6.2	17.9432	6.14
								6.24	31.4449	14.623	0.088491	6.24	-11.1767	6.24	-0.757607	6.24	8.73902	6.24	0.077301																												6.22	18.722	6.16
								6.26	34.0832	14.669	0.089734	6.26	-13.783	6.26	-1.23686	6.26	9.85618	6.26	0.125795																												6.24	19.7231	6.18
								6.28	36.6961	14.716	0.087707	6.28	-15.5457	6.28	-1.114	6.28	10.3717	6.28	0.112652																												6.26	20.8488	6.2
								6.3	39.2867	14.763	0.0874673	6.3	-16.8018	6.3	-1.31438	6.3	10.3096	6.3	0.131505																												6.28	22.0164	6.22
								6.32	41.8172	14.809	0.0867994	6.32	-17.7548	6.32	-1.30718	6.32	9.64359	6.32	0.128668																												6.3	23.1903	6.24
								6.34	44.2065	14.856	0.0880487	6.34	-18.4308	6.34	-1.2535	6.34	8.29354	6.34	0.121793																												6.32	24.3869	6.26
								6.36	46.3426	14.904	0.0932867	6.36	-18.7139	6.36	-1.22977	6.36	6.20159	6.36	0.119676																												6.34	25.6367	6.28
								6.38	48.0977	14.952	0.0857505	6.38	-18.4177	6.38	-0.827859	6.38	3.42797	6.38	0.0817157																												6.36	26.9483	6.3
								6.4	49.3374	14.999	0.0887583	6.4	-17.3421	6.4	-0.774589	6.4	0.171879	6.4	0.0776992																												6.38	28.3116	6.32
								6.42	49.932			6.42	-15.3232	6.42	-0.642236	6.42	-3.28928	6.42	0.0651368																												6.4	29.6872	6.34
								6.44	49.7869			6.44	-12.3041	6.44	-0.513948	6.44	-6.67012	6.44	0.0523797																												6.42	30.9723	6.36
								6.46	48.889			6.46	-8.40485	6.46	-0.315417	6.46	-9.72307	6.46	0.032118																												6.44	31.9809	6.38
								6.48	47.3407			6.48	-3.94888	6.48	-0.0730518	6.48	-12.2733	6.48	0.00743306																												6.46	32.5038	6.4
								6.5	45.3457			6.5	0.607589	6.5	0.14512	6.5	-14.2387	6.5	-0.014861																												6.48	32.3968	6.42
								6.52	43.1493			6.52	4.83199	6.52	0.373829	6.52	-15.6203	6.52	-0.0386112																												6.5	31.6255	6.44
								6.54	40.9139			6.54	8.60197	6.54	0.514389	6.54	-16.451	6.54	-0.0528922																												6.52	30.2737	6.46
								6.56	38.4545			6.56	12.7007	6.56	0.607728	6.56	-16.691	6.56	-0.0611005																												6.54	28.5087	6.48
								6.58	35.1023			6.58	19.0598	6.58	0.749315	6.58	-16.1665	6.58	-0.073767																												6.56	26.5278	6.5
								6.6	30.1916			6.6	29.4634	6.6	0.5636	6.6	-14.7027	6.6	-0.0554936																												6.58	24.5396	6.52
								6.62	23.8792			6.62	43.5181	6.62	0.551992	6.62	-12.3439	6.62	-0.0552711																												6.6	22.7518	6.54
								6.64	17.3955			6.64	58.1281	6.64	0.390923	6.64	-9.40275	6.64	-0.0399548																												6.62	21.3281	6.56
								6.66	12.5016			6.66	68.9191	6.66	0.220774	6.66	-6.31385	6.66	-0.022913																												6.64	20.3715	6.58
								6.68	10.687			6.68	72.2266	6.68	0.0542639	6.68	-3.46384	6.68	-0.00565718																												6.66	19.9173	6.6
								6.7	12.61			6.7	66.4757	6.7	-0.0544928	6.7	-1.10548	6.7	0.00563933																												6.68	19.934	6.62
								6.72	17.9622			6.72	52.5556	6.72	-0.199752	6.72	0.648892	6.72	0.0204594																												6.7	20.3473	6.64
								6.74	25.6934			6.74	33.2821	6.74	-0.425375	6.74	1.80003	6.74	0.0433699																												6.72	21.071	6.66
								6.76	34.4154			6.76	12.3469	6.76	-0.61399	6.76	2.43267	6.76	0.0625072																												6.74	22.0115	6.68
								6.78	42.804			6.78	-6.75656	6.78	-0.821912	6.78	2.69251	6.78	0.0832365																												6.76	23.0696	6.7
								6.8	49.8792			6.8	-21.5187	6.8	-1.02723	6.8	2.75459	6.8	0.103348																												6.78	24.1808	6.72
								6.82	55.1181			6.82	-30.7898	6.82	-1.22371	6.82	2.76364	6.82	0.123612																												6.8	25.3299	6.74
								6.84	58.4169			6.84	-34.6916	6.84	-1.28785	6.84	2.76458	6.84	0.132467																												6.82	26.5374	6.76
								6.86	59.966			6.86	-34.1902	6.86	-1.28668	6.86	2.66675	6.86	0.134176																												6.84	27.8188	6.78
								6.88	60.1141			6.88	-30.6209	6.88	-1.39232	6.88	2.26709	6.88	0.144096																												6.86	29.1786	6.8
								6.9	59.2627			6.9	-25.326	6.9	-1.13832	6.9	1.32752	6.9	0.115973																												6.88	30.6199	6.82
								6.92	57.7969			6.92	-19.3952	6.92	-0.864178	6.92	-0.327514	6.92	0.0883034																												6.9	32.1044	6.84
								6.94	56.0485			6.94	-13.5441	6.94	-0.819902	6.94	-2.73613	6.94	0.0857181																												6.92	33.5048	6.86
								6.96	54.2759			6.96	-8.1665	6.96	-0.696129	6.96	-5.77121	6.96	0.07362																												6.94	34.6128	6.88
								6.98	52.6473			6.98	-3.45101	6.98	-0.599769	6.98	-9.16732	6.98	0.0623319																												6.96	35.3256	6.9
								7	51.2273			7	0.56347	7	-0.328187	7	-12.5938	7	0.0334134																												6.98	35.5098	6.92
								7.02	49.9849			7.02	3.96472	7.02	-0.1507	7.02	-15.743	7.02	0.0154492																												7	35.0368	6.94
								7.04	48.8218			7.04	6.89183	7.04	0.0513841	7.04	-18.3872	7.04	-0.00538058																												7.02	33.4649	6.96
								7.06	47.5991			7.06	9.44539	7.06	0.331495	7.06	-20.3872	7.06	-0.0347646																												7.029	29.9259	6.98
								7.08	46.1536			7.08	11.6877	7.08	0.505736	7.08	-21.6855	7.08	-0.0517895																												7.04	29.9878	7
								7.1	44.3382			7.1	13.6974	7.1	0.693752	7.1	-22.3026	7.1	-0.0697679																												7.06	29.4641	7.02
								7.12	42.1035			7.12	15.5348	7.12	0.620388	7.12	-22.3135	7.12	-0.0630917																												7.08	27.4918	7.029
								7.14	39.5674			7.14	17.1014	7.14	0.656841	7.14	-21.7954	7.14	-0.068372																												7.1	25.4643	7.029
								7.16	37.0074			7.16	18.0516	7.16	0.584245	7.16	-20.7799	7.16	-0.0615418																												7.12	23.8229	7.04
								7.18	34.7753			7.18	17.8949	7.18	0.464235	7.18	-19.2494	7.18	-0.0487305																												7.14	22.7582	7.06
								7.2	33.1893			7.2	16.2288	7.2	0.240688	7.2	-17.1819	7.2	-0.0249966																												7.16	22.2084	7.08
								7.22	32.4585			7.22	12.9329	7.22	0.0761119	7.22	-14.6029	7.22	-0.0078201																												7.18	22.1516	7.1
								7.24	32.6587			7.24	8.23918	7.24	-0.0301586	7.24	-11.6098	7.24	0.00308205																												7.2	22.5084	7.12
								7.26	33.7438			7.26	2.69732	7.26	-0.179859	7.26	-8.36904	7.26	0.0184246																												7.22	23.1791	7.14
								7.28	35.5759			7.28	-2.9779	7.28	-0.398257	7.28	-5.09895	7.28	0.0408161																												7.24	24.0584	7.16
								7.3	37.9613			7.3	-8.13796	7.3	-0.681608	7.3	-2.04647	7.3	0.0689879																												7.26	25.0564	7.18
								7.32	40.6849			7.32	-12.3737	7.32	-0.785258	7.32	0.554843	7.32	0.0782446																												7.28	26.1183	7.2
								7.34	43.5352			7.34	-15.5558	7.34	-1.1204	7.34	2.552	7.34	0.112281																												7.3	27.2278	7.22
								7.36	46.3048			7.36	-17.759	7.36	-1.26987	7.36	3.91711	7.36	0.131141																												7.32	28.4149	7.24
								7.38	48.7822			7.38	-19.1006	7.38	-1.30432	7.38	4.70994	7.38	0.137658																												7.34	29.7189	7.26
								7.4	50.7621			7.4	-19.5925	7.4	-1.30182	7.4	4.98628	7.4	0.135847																												7.36	31.1377	7.28
								7.42	52.0792			7.42	-19.1205	7.42	-1.26277	7.42	4.7472	7.42	0.128116																												7.38	32.6423	7.3
								7.44	52.6423			7.44	-17.5361	7.44	-1.14538	7.44	3.96895	7.44	0.114246																												7.4	34.1851	7.32
								7.46	52.4528			7.46	-14.7617	7.46	-0.97593	7.46	2.66584	7.46	0.0975166																												7.42	35.6455	7.34
								7.48	51.5906			7.48	-10.8632	7.48	-0.830891	7.48	0.928676	7.48	0.083929																												7.44	36.8115	7.36
								7.5	50.1758			7.5	-6.09049	7.5	-0.683475	7.5	-1.08374	7.5	0.0697822																												7.46	37.4599	7.38
								7.52	48.3413			7.52	-0.860148	7.52	-0.537398	7.52	-3.18536	7.52	0.0550908																												7.48	37.4371	7.4
								7.54	46.2244			7.54	4.34143	7.54	-0.370185	7.54	-5.19447	7.54	0.0376807																												7.5	36.6929	7.42
								7.56	43.9574			7.56	9.10465	7.56	-0.165971	7.56	-6.93892	7.56	0.0167194																												7.52	35.3166	7.44
								7.58	41.6454			7.58	13.2316	7.58	0.109265	7.58	-8.26522	7.58	-0.0110018																												7.54	33.4943	7.46
								7.6	39.346			7.6	16.7692	7.6	0.410924	7.6	-9.07004	7.6	-0.0417865																												7.56	31.4409	7.48
								7.62	37.0762			7.62	19.8631	7.62	0.510783	7.62	-9.32791	7.62	-0.0523527																												7.58	29.3836	7.5
								7.64	34.8498			7.64	22.5327	7.64	0.599076	7.64	-9.09181	7.64	-0.061324																												7.6	27.5293	7.52
								7.66	32.7103			7.66	24.579	7.66	0.696066	7.66	-8.46555	7.66	-0.0711448																												7.62	26.043	7.54
								7.68	30.7295			7.68	25.6776	7.68	0.64448	7.68	-7.55482	7.68	-0.0663995																												7.64	25.0353	7.56
								7.7	28.9911			7.7	25.526	7.7	0.56101	7.7	-6.42342	7.7	-0.0584392																												7.66	24.5266	7.58
								7.72	27.5887			7.72	23.9455	7.72	0.405172	7.72	-5.0832	7.72	-0.0422474																												7.68	24.4702	7.6
								7.74	26.6361			7.74	20.9273	7.74	0.25925	7.74	-3.51379	7.74	-0.0267423																												7.7	24.8071	7.62
								7.76	26.2608			7.76	16.6645	7.76	0.0461673	7.76	-1.69393	7.76	-0.00471665																												7.72	25.4471	7.64
								7.78	26.5626			7.78	11.5769	7.78	-0.0626322	7.78	0.371165	7.78	0.00639912																												7.74	26.2808	7.66
								7.8	27.5576			7.8	6.26891	7.8	-0.182905	7.8	2.64192	7.8	0.018709																												7.76	27.2323	7.68
								7.82	29.1631			7.82	1.37315	7.82	-0.392455	7.82	5.05477	7.82	0.0398315																												7.78	28.2563	7.7
								7.84	31.2341			7.84	-2.66802	7.84	-0.664727	7.84	7.53985	7.84	0.066672																												7.8	29.3424	7.72
								7.86	33.6153			7.86	-5.74431	7.86	-0.799589	7.86	10.0369	7.86	0.0799522																												7.82	30.5218	7.74
								7.88	36.1635			7.88	-8.04156	7.88	-1.11966	7.88	12.4881	7.88	0.112985																												7.84	31.8389	7.76
								7.9	38.736			7.9	-9.85449	7.9	-1.26076	7.9	14.8068	7.9	0.128801																												7.86	33.3076	7.78
								7.92	41.1729			7.92	-11.3768	7.92	-1.32487	7.92	16.8586	7.92	0.136287																												7.88	34.9019	7.8
								7.94	43.3044			7.94	-12.5821	7.94	-1.31406	7.94	18.4694	7.94	0.134669																												7.9	36.5486	7.82
								7.96	44.9807			7.96	-13.2121	7.96	-1.26082	7.96	19.4304	7.96	0.126931																												7.92	38.0975	7.84
								7.98	46.1007			7.98	-12.8513	7.98	-1.13585	7.98	19.5086	7.98	0.111929																												7.94	39.3234	7.86
								8	46.6188			8	-11.074	8	-1.05601	8	18.518	8	0.103491																												7.96	39.9873	7.88
								8.02	46.5273			8.02	-7.62155	8.02	-0.704158	8.02	16.4501	8.02	0.0698611																												7.98	39.9394	7.9
								8.04	45.8477			8.04	-2.56728	8.04	-0.647646	8.04	13.5616	8.04	0.0647956																												8	39.1766	7.92
								8.06	44.6375			8.06	3.62062	8.06	-0.517743	8.06	10.323	8.06	0.051272																												8.02	37.806	7.94
								8.08	42.9788			8.08	10.2155	8.08	-0.317714	8.08	7.26715	8.08	0.0310959																												8.04	35.9885	7.96
								8.1	40.9508			8.1	16.4835	8.1	-0.179915	8.1	4.82997	8.1	0.0177856																												8.06	33.9259	7.98
								8.12	38.6214			8.12	21.8674	8.12	0.152674	8.12	3.24934	8.12	-0.015464																												8.08	31.8472	8
								8.14	36.0536			8.14	26.0807	8.14	0.354775	8.14	2.55097	8.14	-0.0363663																												8.1	29.9811	8.02
								8.16	33.3079			8.16	29.1357	8.16	0.570544	8.16	2.60782	8.16	-0.0579357																												8.12	28.5017	8.04
								8.18	30.4565			8.18	31.2523	8.18	0.655958	8.18	3.21084	8.18	-0.0658514																												8.14	27.4924	8.06
								8.2	27.5414			8.2	32.83	8.2	0.769462	8.2	4.13454	8.2	-0.0775951																												8.16	26.9618	8.08
								8.22	24.3515			8.22	34.8559	8.22	0.585012	8.22	5.25853	8.22	-0.0597847																												8.18	26.8753	8.1
								8.24	20.2874			8.24	39.1418	8.24	0.548307	8.24	6.68409	8.24	-0.0564534																												8.2	27.1592	8.12
								8.26	14.8185			8.26	47.1919	8.26	0.428291	8.26	8.64554	8.26	-0.0440241																												8.22	27.7242	8.14
								8.28	8.23934			8.28	58.4344	8.28	0.209327	8.28	11.2468	8.28	-0.0213948																												8.24	28.5007	8.16
								8.3	1.85046			8.3	69.9001	8.3	0.0718664	8.3	14.3085	8.3	-0.00730148																												8.26	29.4186	8.18
								8.32	-2.60768			8.32	77.655	8.32	-0.0466764	8.32	17.4473	8.32	0.00471812																												8.28	30.4238	8.2
								8.34	-3.72458			8.34	78.6057	8.34	-0.196293	8.34	20.2572	8.34	0.0197765																												8.3	31.5144	8.22
								8.36	-0.928127			8.36	71.6206	8.36	-0.402822	8.36	22.4524	8.36	0.0405592																												8.32	32.7312	8.24
								8.38	5.40269			8.38	57.7066	8.38	-0.589888	8.38	23.926	8.38	0.0595544																												8.34	34.1136	8.26
								8.4	14.1531			8.4	39.4427	8.4	-0.785304	8.4	24.7271	8.4	0.0795808																												8.36	35.6571	8.28
								8.42	23.8609			8.42	20.0593	8.42	-1.10953	8.42	24.988	8.42	0.112444																												8.38	37.3288	8.3
								8.44	33.1036			8.44	2.54895	8.44	-1.06017	8.44	24.8459	8.44	0.106746																												8.4	38.975	8.32
								8.46	40.7672			8.46	-10.9383	8.46	-1.27935	8.46	24.3945	8.46	0.127327																												8.42	40.6476	8.34
								8.48	46.1854			8.48	-19.3339	8.48	-1.27212	8.48	23.6738	8.48	0.124843																												8.44	42.0054	8.36
								8.5	49.1703			8.5	-22.5775	8.5	-1.23933	8.5	22.6915	8.5	0.120488																												8.46	43.3613	8.38
								8.52	49.9497			8.52	-21.3551	8.52	-1.13409	8.52	21.4501	8.52	0.110668																												8.4765	42.7055	8.4
								8.54	49.0413			8.54	-16.7743	8.54	-1.05002	8.54	19.9505	8.54	0.103958																												8.5	41.643	8.42
								8.56	47.1027			8.56	-10.0831	8.56	-0.772694	8.56	18.179	8.56	0.0774535																												8.52	40.7138	8.44
								8.58	44.7759			8.58	-2.48436	8.58	-0.562225	8.58	16.1076	8.58	0.0564623																												8.54	38.7554	8.46
								8.6	42.5511			8.6	4.97976	8.6	-0.464467	8.6	13.7205	8.6	0.0463778																												8.56	36.6304	8.4765
								8.62	40.6844			8.62	11.5166	8.62	-0.278752	8.62	11.0566	8.62	0.0275942																												8.58	34.4198	8.4765
								8.64	39.205			8.64	16.6457	8.64	-0.146898	8.64	8.24008	8.64	0.014463																												8.6	32.4459	8.48
								8.66	37.9959			8.66	20.2324	8.66	0.0743369	8.66	5.4648	8.66	-0.00735072																												8.62	30.891	8.5
								8.68	36.8818			8.68	22.4888	8.68	0.393024	8.68	2.93648	8.68	-0.0393093																												8.64	29.8218	8.52
								8.7	35.6783			8.7	23.9023	8.7	0.515876	8.7	0.814233	8.7	-0.051888																												8.66	29.2488	8.54
								8.72	34.2236			8.72	25.0456	8.72	0.764609	8.72	-0.806814	8.72	-0.0763289																												8.68	29.1196	8.56
								8.74	32.4294			8.74	26.3087	8.74	0.695626	8.74	-1.87486	8.74	-0.0686741																												8.7	29.359	8.58
								8.76	30.3402			8.76	27.687	8.76	0.666152	8.76	-2.36004	8.76	-0.0655587																												8.72	29.8763	8.6
								8.78	28.1575			8.78	28.7585	8.78	0.513399	8.78	-2.25429	8.78	-0.0507304																												8.74	30.5821	8.62
								8.8	26.2047			8.8	28.8621	8.8	0.413584	8.8	-1.58577	8.8	-0.0410304																												8.76	31.4191	8.64
								8.82	24.8432			8.82	27.3848	8.82	0.271457	8.82	-0.430216	8.82	-0.0269733																												8.78	32.358	8.66
								8.84	24.3745			8.84	24.0246	8.84	0.0876869	8.84	1.09974	8.84	-0.00874122																												8.8	33.4068	8.68
								8.86	24.9573			8.86	18.9177	8.86	-0.0553795	8.86	2.88973	8.86	0.0055559																												8.82	34.6096	8.7
								8.88	26.563			8.88	12.595	8.88	-0.189588	8.88	4.85192	8.88	0.0190405																												8.84	36.0025	8.72
								8.9	28.9868			8.9	5.809	8.9	-0.409173	8.9	6.91724	8.9	0.0405677																												8.86	37.5809	8.74
								8.92	31.9205			8.92	-0.680321	8.92	-0.662852	8.92	9.00767	8.92	0.0645351																												8.88	39.3105	8.76
								8.94	35.0495			8.94	-6.27424	8.94	-0.865187	8.94	11.0221	8.94	0.0837746																												8.9	41.1157	8.78
								8.96	38.1157			8.96	-10.6089	8.96	-1.02465	8.96	12.8326	8.96	0.100263																												8.92	42.8428	8.8
								8.98	40.928			8.98	-13.5454	8.98	-1.17144	8.98	14.2702	8.98	0.115771																												8.94	44.2516	8.82
								9	43.3551			9	-15.1268	9	-1.21003	9	15.1206	9	0.119111																												8.96	45.0795	8.84
								9.02	45.3196			9.02	-15.5323	9.02	-1.19204	9.02	15.1609	9.02	0.115912																												8.98	45.1419	8.86
								9.04	46.7871			9.04	-15.0208	9.04	-1.15822	9.04	14.2316	9.04	0.111511																												9	44.4097	8.88
								9.06	47.743			9.06	-13.8422	9.06	-1.06005	9.06	12.2975	9.06	0.101542																												9.02	43.0016	8.9
								9.08	48.1794			9.08	-12.1371	9.08	-0.911579	9.08	9.46011	9.08	0.0870289																												9.04	41.1078	8.92
								9.1	48.1035			9.1	-9.9008	9.1	-0.764312	9.1	5.92834	9.1	0.0728114																												9.06	38.9483	8.94
								9.12	47.5457			9.12	-7.05244	9.12	-0.630035	9.12	1.98964	9.12	0.0602004																												9.08	36.7692	8.96
								9.14	46.5575			9.14	-3.56673	9.14	-0.534941	9.14	-2.00947	9.14	0.0516599																												9.1	34.8175	8.98
								9.16	45.2074			9.16	0.421565	9.16	-0.286115	9.16	-5.7099	9.16	0.0279574																												9.12	33.283	9
								9.18	43.5805			9.18	4.61349	9.18	-0.103056	9.18	-8.82332	9.18	0.0101155																												9.14	32.2463	9.02
								9.2	41.7729			9.2	8.65134	9.2	0.0776199	9.2	-11.2014	9.2	-0.00758796																												9.16	31.6948	9.04
								9.22	39.8722			9.22	12.2685	9.22	0.355373	9.22	-12.8493	9.22	-0.0344626																												9.18	31.5799	9.06
								9.24	37.9329			9.24	15.3628	9.24	0.467054	9.24	-13.8941	9.24	-0.0449655																												9.2	31.8113	9.08
								9.26	35.974			9.26	17.9125	9.26	0.765001	9.26	-14.5317	9.26	-0.0735145																												9.22	32.2872	9.1
								9.28	34.0148			9.28	19.8179	9.28	0.719375	9.28	-14.9646	9.28	-0.0695897																												9.24	32.9438	9.12
								9.3	32.1146			9.3	20.826	9.3	0.609832	9.3	-15.3319	9.3	-0.0595729																												9.26	33.7323	9.14
								9.32	30.3865			9.32	20.5884	9.32	0.611251	9.32	-15.645	9.32	-0.0600278																												9.28	34.6343	9.16
								9.34	28.9828			9.34	18.8132	9.34	0.444896	9.34	-15.7634	9.34	-0.0436726																												9.3	35.6773	9.18
								9.36	28.0656			9.36	15.4229	9.36	0.254074	9.36	-15.4503	9.36	-0.0249145																												9.32	36.9074	9.2
								9.38	27.7683			9.38	10.6185	9.38	0.0784445	9.38	-14.4974	9.38	-0.00769058																												9.34	38.3507	9.22
								9.4	28.1541			9.4	4.84286	9.4	-0.0523627	9.4	-12.8389	9.4	0.0050937																												9.36	39.9959	9.24
								9.42	29.1889			9.42	-1.30358	9.42	-0.169215	9.42	-10.5794	9.42	0.0161013																												9.38	41.8103	9.26
								9.44	30.7508			9.44	-7.19692	9.44	-0.418494	9.44	-7.94804	9.44	0.0390331																												9.4	43.7096	9.28
								9.46	32.6759			9.46	-12.3604	9.46	-0.596993	9.46	-5.23979	9.46	0.0561201																												9.42	45.5201	9.3
								9.48	34.808			9.48	-16.5734	9.48	-0.900573	9.48	-2.77572	9.48	0.0872304																												9.44	46.9882	9.32
								9.5	37.0326			9.5	-19.8691	9.5	-0.900726	9.5	-0.862264	9.5	0.0883418																												9.46	47.8412	9.34
								9.52	39.2827			9.52	-22.4446	9.52	-1.24764	9.52	0.266139	9.52	0.119518																												9.48	47.8983	9.36
								9.54	41.508			9.54	-24.5225	9.54	-1.29224	9.54	0.494386	9.54	0.120808																												9.5	47.1618	9.38
								9.56	43.6333			9.56	-26.219	9.56	-1.28251	9.56	-0.182869	9.56	0.121542																												9.52	45.8682	9.4
								9.58	45.5484			9.58	-27.4857	9.58	-1.25206	9.58	-1.72831	9.58	0.1227																												9.54	44.0561	9.42
								9.6	47.1324			9.6	-28.1223	9.6	-1.13818	9.6	-4.11831	9.6	0.112973																												9.56	41.8685	9.44
								9.62	48.281			9.62	-27.8425	9.62	-0.959382	9.62	-7.32531	9.62	0.0937791																												9.58	39.6677	9.46
								9.64	48.9219			9.64	-26.4031	9.64	-0.802828	9.64	-11.2455	9.64	0.0776646																												9.6	37.673	9.48
								9.66	49.0203			9.66	-23.7531	9.66	-0.656135	9.66	-15.6474	9.66	0.064497																												9.62	36.1249	9.5
								9.68	48.5795			9.68	-20.0956	9.68	-0.508096	9.68	-20.1863	9.68	0.0508859																												9.64	35.0953	9.52
								9.7	47.6348			9.7	-15.8117	9.7	-0.349039	9.7	-24.4725	9.7	0.0347709																												9.66	34.4749	9.52
								9.72	46.2512			9.72	-11.3228	9.72	-0.188297	9.72	-28.1589	9.72	0.0183735																												9.68	34.1164	9.54
								9.74	44.5252			9.74	-6.9773	9.74	0.066441	9.74	-31.0212	9.74	-0.00642416																												9.7	34.0959	9.56
								9.76	42.5693			9.76	-2.96735	9.76	0.366146	9.76	-33.0018	9.76	-0.0358131																												9.72	34.3828	9.58
								9.78	40.4705			9.78	0.71097	9.78	0.59099	9.78	-34.1897	9.78	-0.0585599																												9.74	34.7406	9.6
								9.8	38.2743			9.8	4.14922	9.8	0.713875	9.8	-34.7434	9.8	-0.0706325																												9.76	35.2486	9.62
								9.82	36.0231			9.82	7.29076	9.82	0.73584	9.82	-34.799	9.82	-0.0721783																												9.78	36.1324	9.64
								9.84	33.8091			9.84	9.78643	9.84	0.62705	9.84	-34.4146	9.84	-0.0613354																												9.8	37.2726	9.66
								9.86	31.7984			9.86	11.07	9.86	0.599313	9.86	-33.5686	9.86	-0.0589909																												9.82	38.5741	9.68
								9.88	30.2225			9.88	10.5853	9.88	0.426773	9.88	-32.2065	9.88	-0.0425342																												9.84	40.2318	9.7
								9.9	29.327			9.9	8.05508	9.9	0.21912	9.9	-30.3143	9.9	-0.0221359																												9.86	42.1323	9.72
								9.92	29.2826			9.92	3.67353	9.92	0.0656286	9.92	-27.9704	9.92	-0.00667338																												9.88	44.0933	9.74
								9.94	30.1087			9.94	-1.90085	9.94	-0.0787808	9.94	-25.3387	9.94	0.00797035																												9.9	46.0837	9.76
								9.96	31.6601			9.96	-7.77513	9.96	-0.184422	9.96	-22.6183	9.96	0.0185266																												9.92	47.9524	9.78
								9.98	33.6855			9.98	-13.1504	9.98	-0.433461	9.98	-19.992	9.98	0.0436818																												9.94	49.4447	9.8
								10	35.9271			10	-17.562	10	-0.69507	10	-17.5891	10	0.0709236																												9.96	50.3111	9.82
								10.02	38.2054			10.02	-20.93	10.02	-0.910347	10.02	-15.4686	10.02	0.0940203																												9.98	50.3851	9.84
								10.04	40.4493			10.04	-23.4664	10.04	-1.02369	10.04	-13.624	10.04	0.106197																												10	49.6491	9.86
								10.06	42.6628			10.06	-25.5019	10.06	-1.3286	10.06	-12.0238	10.06	0.136897																												10.02	48.2185	9.88
								10.08	44.8552			10.08	-27.2667	10.08	-1.3547	10.08	-10.688	10.08	0.136912																												10.04	46.2783	9.9
								10.1	46.9777			10.1	-28.7268	10.1	-1.34497	10.1	-9.74034	10.1	0.132839																												10.06	44.0629	9.92
								10.12	48.9093			10.12	-29.5913	10.12	-1.28127	10.12	-9.37792	10.12	0.1247																												10.08	41.836	9.94
								10.14	50.4901			10.14	-29.4552	10.14	-1.13367	10.14	-9.78055	10.14	0.109716																												10.1	39.8371	9.96
								10.16	51.5657			10.16	-27.9565	10.16	-0.939921	10.16	-11.0401	10.16	0.0905087																												10.12	38.2319	9.98
								10.18	52.025			10.18	-24.9041	10.18	-0.791423	10.18	-13.1412	10.18	0.0755701																												10.14	37.1202	10
								10.2	51.828			10.2	-20.3812	10.2	-0.645403	10.2	-15.9611	10.2	0.0612479																												10.16	36.5122	10.02
								10.22	51.0095			10.22	-14.7853	10.22	-0.504108	10.22	-19.2771	10.22	0.0479244																												10.18	36.3336	10.04
								10.24	49.6629			10.24	-8.76567	10.24	-0.336501	10.24	-22.8029	10.24	0.0322463																												10.2	36.5042	10.06
								10.26	47.9242			10.26	-3.06532	10.26	-0.141246	10.26	-26.2439	10.26	0.0136649																												10.22	36.9467	10.08
								10.28	45.9524			10.28	1.68437	10.28	0.109278	10.28	-29.3334	10.28	-0.0106518																												10.24	37.5843	10.1
								10.3	43.8934			10.3	5.13268	10.3	0.35622	10.3	-31.8395	10.3	-0.0348269																												10.26	38.3599	10.12
								10.32	41.8365			10.32	7.2661	10.32	0.454636	10.32	-33.5573	10.32	-0.0443882																												10.28	39.2579	10.14
								10.34	39.7934			10.34	8.3503	10.34	0.671438	10.34	-34.3143	10.34	-0.065631																												10.3	40.3162	10.16
								10.36	37.735			10.36	8.78146	10.36	0.676996	10.36	-34.0022	10.36	-0.0667867																												10.32	41.5969	10.18
								10.38	35.6757			10.38	8.87464	10.38	0.634733	10.38	-32.616	10.38	-0.0631152																												10.34	43.1316	10.2
								10.4	33.743			10.4	8.68584	10.4	0.557475	10.4	-30.2724	10.4	-0.0550152																												10.36	44.9129	10.22
								10.42	32.1699			10.42	7.98704	10.42	0.396719	10.42	-27.1724	10.42	-0.0382965																												10.38	46.899	10.24
								10.44	31.2169			10.44	6.43063	10.44	0.234679	10.44	-23.5239	10.44	-0.0222117																												10.4	48.9792	10.26
								10.46	31.0715			10.46	3.80695	10.46	0.0635979	10.46	-19.494	10.46	-0.00599033																												10.42	50.949	10.28
								10.48	31.7836			10.48	0.231242	10.48	-0.0571361	10.48	-15.2375	10.48	0.00540582																												10.44	52.5304	10.3
								10.5	33.2565			10.5	-3.83813	10.5	-0.190035	10.5	-10.9443	10.5	0.01807																												10.46	53.4522	10.32
								10.52	35.2858			10.52	-7.75902	10.52	-0.433854	10.52	-6.83725	10.52	0.0412838																												10.48	53.5474	10.34
								10.54	37.6315			10.54	-10.9708	10.54	-0.623584	10.54	-3.11475	10.54	0.0589679																												10.5	52.8573	10.36
								10.56	40.0881			10.56	-13.2101	10.56	-0.829128	10.56	0.101885	10.56	0.0776123																												10.52	51.4698	10.38
								10.58	42.5142			10.58	-14.5528	10.58	-1.17201	10.58	2.7795	10.58	0.109353																												10.54	50.274	10.4
								10.6	44.82			10.6	-15.2858	10.6	-1.13848	10.6	4.9321	10.6	0.107238																												10.5503	48.9221	10.42
								10.62	46.9368			10.62	-15.6926	10.62	-1.34843	10.62	6.54735	10.62	0.128135																												10.56	46.8107	10.44
								10.64	48.7931			10.64	-15.8824	10.64	-1.33186	10.64	7.53574	10.64	0.125631																												10.58	45.1395	10.46
								10.66	50.3143			10.66	-15.7672	10.66	-1.29876	10.66	7.74395	10.66	0.120374																												10.6	43.1366	10.48
								10.68	51.4399			10.68	-15.1638	10.68	-1.18156	10.68	7.02143	10.68	0.108753																												10.62	41.4603	10.5
								10.7	52.1336			10.7	-13.8961	10.7	-0.993051	10.7	5.30198	10.7	0.0922761																												10.64	40.2394	10.52
								10.72	52.3784			10.72	-11.8445	10.72	-0.822296	10.72	2.66951	10.72	0.077044																												10.66	39.4333	10.54
								10.74	52.1668			10.74	-8.97327	10.74	-0.674491	10.74	-0.616535	10.74	0.0628197																												10.68	39.1225	10.5503
								10.76	51.4854			10.76	-5.33976	10.76	-0.57094	10.76	-4.16046	10.76	0.052734																												10.7	39.2881	10.5503
								10.78	50.3164			10.78	-1.07387	10.78	-0.265948	10.78	-7.5262	10.78	0.0247121																												10.72	39.6045	10.56
								10.8	48.6649			10.8	3.6557	10.8	-0.103096	10.8	-10.3378	10.8	0.00974145																												10.74	39.9585	10.58
								10.82	46.597			10.82	8.65288	10.82	0.10308	10.82	-12.3468	10.82	-0.00984531																												10.76	40.528	10.6
								10.84	44.2496			10.84	13.6755	10.84	0.297177	10.84	-13.4608	10.84	-0.0283849																												10.78	41.3423	10.62
								10.86	41.7988			10.86	18.4156	10.86	0.552827	10.86	-13.7221	10.86	-0.0528884																												10.8	42.3542	10.64
								10.88	39.4057			10.88	22.4982	10.88	0.739995	10.88	-13.2424	10.88	-0.0716645																												10.82	43.6423	10.66
								10.9	37.1814			10.9	25.5183	10.9	0.711625	10.9	-12.1456	10.9	-0.0696757																												10.84	45.3779	10.68
								10.92	35.1886			10.92	27.1349	10.92	0.6799	10.92	-10.5492	10.92	-0.0661543																												10.86	47.374	10.7
								10.94	33.4756			10.94	27.1668	10.94	0.577815	10.94	-8.55153	10.94	-0.0552439																												10.88	49.4639	10.72
								10.96	32.1193			10.96	25.614	10.96	0.417792	10.96	-6.20124	10.96	-0.039726																												10.9	51.622	10.74
								10.98	31.2445			10.98	22.6196	10.98	0.23197	10.98	-3.48292	10.98	-0.0223947																												10.92	53.6647	10.76
								11	30.9946			11	18.4469	11	0.0660885	11	-0.358734	11	-0.0064704																												10.94	55.3151	10.78
								11.02	31.4674			11.02	13.5029	11.02	-0.0721172	11.02	3.15535	11.02	0.00702114																												10.96	56.2891	10.8
								11.04	32.6583			11.04	8.3448	11.04	-0.272094	11.04	6.94489	11.04	0.0261841																												10.98	56.4058	10.82
								11.06	34.4497			11.06	3.59157	11.06	-0.333193	11.06	10.8175	11.06	0.0322434																												11	55.6492	10.84
								11.08	36.6552			11.08	-0.272157	11.08	-0.741103	11.08	14.5653	11.08	0.0729225																												11.02	54.1341	10.86
								11.1	39.0903			11.1	-3.1034	11.1	-0.805978	11.1	18.0259	11.1	0.0790488																												11.04	52.0644	10.88
								11.12	41.6201			11.12	-5.14397	11.12	-1.26732	11.12	21.095	11.12	0.120022																												11.06	49.7043	10.9
								11.14	44.1555			11.14	-6.82182	11.14	-1.11076	11.14	23.6727	11.14	0.101157																												11.08	47.3346	10.92
								11.16	46.6161			11.16	-8.45524	11.16	-1.31579	11.16	25.6051	11.16	0.118158																												11.1	45.2116	10.94
								11.18	48.8956			11.18	-10.0561	11.18	-1.30801	11.18	26.6833	11.18	0.117995																												11.12	43.5182	10.96
								11.2	50.8488			11.2	-11.2993	11.2	-1.25801	11.2	26.7	11.2	0.113933																												11.14	42.3242	10.98
								11.22	52.3097			11.22	-11.643	11.22	-1.24971	11.22	25.539	11.22	0.113017																												11.16	41.6199	11
								11.24	53.1319			11.24	-10.5505	11.24	-0.943017	11.24	23.2584	11.24	0.085358																												11.18	41.3591	11.02
								11.26	53.2335			11.26	-7.71343	11.26	-0.701588	11.26	20.0987	11.26	0.0639431																												11.2	41.4464	11.04
								11.28	52.6215			11.28	-3.18465	11.28	-0.653585	11.28	16.4115	11.28	0.0598574																												11.22	41.7825	11.06
								11.3	51.3885			11.3	2.61944	11.3	-0.516046	11.3	12.5742	11.3	0.0469878																												11.24	42.3106	11.08
								11.32	49.6854			11.32	9.03939	11.32	-0.386961	11.32	8.93038	11.32	0.0348375																												11.26	42.9862	11.1
								11.34	47.6812			11.34	15.368	11.34	-0.0895809	11.34	5.75251	11.34	0.0080453																												11.28	43.7996	11.12
								11.36	45.5343			11.36	21.0323	11.36	0.146469	11.36	3.22474	11.36	-0.0132749																												11.3	44.801	11.14
								11.38	43.3816			11.38	25.6772	11.38	0.402213	11.38	1.43725	11.38	-0.0367296																												11.32	46.0586	11.16
								11.4	41.3273			11.4	29.127	11.4	0.528885	11.4	0.391123	11.4	-0.0481447																												11.34	47.6184	11.18
								11.42	39.4349			11.42	31.2891	11.42	0.642456	11.42	0.0237215	11.42	-0.0580976																												11.36	49.4807	11.2
								11.44	37.7325			11.44	32.0917	11.44	0.663069	11.44	0.250559	11.44	-0.0599504																												11.38	51.5888	11.22
								11.46	36.2356			11.46	31.4856	11.46	0.682723	11.46	1.00155	11.46	-0.0621008																												11.4	53.8122	11.24
								11.48	34.972			11.48	29.4935	11.48	0.527221	11.48	2.22937	11.48	-0.0482491																												11.42	55.9123	11.26
								11.5	33.996			11.5	26.2619	11.5	0.386526	11.5	3.88629	11.5	-0.0354436																												11.44	57.5823	11.28
								11.52	33.3866			11.52	22.07	11.52	0.222489	11.52	5.90182	11.52	-0.0203264																												11.46	58.5461	11.3
								11.54	33.2311			11.54	17.2969	11.54	0.0820338	11.54	8.18848	11.54	-0.00742597																												11.48	58.6436	11.32
								11.56	33.6009			11.56	12.3788	11.56	-0.0632151	11.56	10.6508	11.56	0.00567364																												11.5	57.8838	11.34
								11.58	34.5343			11.58	7.76948	11.58	-0.157038	11.58	13.1726	11.58	0.0140784																												11.52	56.3718	11.36
								11.6	36.0363			11.6	3.86437	11.6	-0.384446	11.6	15.6081	11.6	0.0346428																												11.54	54.2679	11.38
								11.62	38.0846			11.62	0.858425	11.62	-0.643692	11.62	17.8033	11.62	0.0583258																												11.56	51.9089	11.4
								11.64	40.6264			11.64	-1.36778	11.64	-0.695889	11.64	19.6358	11.64	0.063318																												11.58	49.491	11.42
								11.66	43.5629			11.66	-3.19586	11.66	-1.14985	11.66	21.0421	11.66	0.105353																												11.6	47.2089	11.44
								11.68	46.7367			11.68	-5.05177	11.68	-1.09098	11.68	22.0121	11.68	0.101082																												11.62	45.3497	11.46
								11.7	49.9317			11.7	-7.14619	11.7	-1.29539	11.7	22.5477	11.7	0.120552																												11.64	44.0052	11.48
								11.72	52.8891			11.72	-9.32134	11.72	-1.29337	11.72	22.6259	11.72	0.118664																												11.66	43.177	11.5
								11.74	55.3372			11.74	-11.0932	11.74	-1.39151	11.74	22.1988	11.74	0.124751																												11.68	42.7921	11.52
								11.76	57.032			11.76	-11.8572	11.76	-1.1211	11.76	21.2103	11.76	0.0996586																												11.7	42.777	11.54
								11.78	57.8065			11.78	-11.1414	11.78	-0.829646	11.78	19.5852	11.78	0.0748232																												11.72	43.03	11.56
								11.8	57.6236			11.8	-8.79747	11.8	-0.782642	11.8	17.227	11.8	0.0721128																												11.74	43.468	11.56
								11.82	56.606			11.82	-5.06961	11.82	-0.711348	11.82	14.0734	11.82	0.0664315																												11.76	44.0514	11.58
								11.84	54.9973			11.84	-0.493582	11.84	-0.39928	11.84	10.1759	11.84	0.0372747																												11.78	44.7706	11.6
								11.86	53.0617			11.86	4.35092	11.86	-0.285362	11.86	5.72741	11.86	0.0261818																												11.8	45.6827	11.62
								11.88	50.9887			11.88	9.07124	11.88	-0.0303514	11.88	1.02853	11.88	0.00271903																												11.82	46.8854	11.64
								11.9	48.8615			11.9	13.5111	11.9	0.194272	11.9	-3.57026	11.9	-0.0172635																												11.84	48.4248	11.66
								11.92	46.6884			11.92	17.6224	11.92	0.371652	11.92	-7.72022	11.92	-0.0335787																												11.86	50.2811	11.68
								11.94	44.4651			11.94	21.2919	11.94	0.571963	11.94	-11.1057	11.94	-0.0530091																												11.88	52.3929	11.7
								11.96	42.2261			11.96	24.2577	11.96	0.73809	11.96	-13.4733	11.96	-0.0697059																												11.9	54.635	11.72
								11.98	40.061			11.98	26.1519	11.98	0.623507	11.98	-14.681	11.98	-0.059302																												11.92	56.769	11.74
								12	38.1051			12	26.6187	12	0.663482	12	-14.7371	12	-0.0626948																												11.94	58.4759	11.76
								12.02	36.5316			12.02	25.4363	12.02	0.623335	12.02	-13.7853	12.02	-0.0580518																												11.96	59.4708	11.78
								12.04	35.5369			12.04	22.5888	12.04	0.403091	12.04	-12.0415	12.04	-0.0372031																												11.98	59.5834	11.8
								12.06	35.293			12.06	18.2795	12.06	0.237229	12.06	-9.72003	12.06	-0.0219401																												12	58.7929	11.82
								12.08	35.8788			12.08	12.9288	12.08	0.081155	12.08	-6.98971	12.08	-0.00747761																												12.02	57.2054	11.84
								12.1	37.2396			12.1	7.15748	12.1	-0.0581423	12.1	-3.98845	12.1	0.00522217																												12.04	55.0279	11.86
								12.12	39.2028			12.12	1.69371	12.12	-0.139101	12.12	-0.872107	12.12	0.0121554																												12.06	52.536	11.88
								12.14	41.5483			12.14	-2.82262	12.14	-0.436098	12.14	2.16173	12.14	0.0384109																												12.08	50.0233	11.9
								12.16	44.0982			12.16	-6.05073	12.16	-0.664384	12.16	4.90477	12.16	0.0608915																												12.1	47.7455	11.92
								12.18	46.7599			12.18	-8.03833	12.18	-0.891538	12.18	7.19705	12.18	0.0836996																												12.12	45.8742	11.94
								12.2	49.4992			12.2	-9.14901	12.2	-0.990049	12.2	8.96165	12.2	0.0911122																												12.14	44.4946	11.96
								12.22	52.2731			12.22	-9.89593	12.22	-1.27442	12.22	10.1823	12.22	0.113641																												12.16	43.598	11.98
								12.24	54.9671			12.24	-10.7326	12.24	-1.30105	12.24	10.838	12.24	0.115824																												12.18	43.1076	12
								12.26	57.3731			12.26	-11.8487	12.26	-1.28091	12.26	10.8508	12.26	0.116178																												12.2	42.9455	12.02
								12.28	59.229			12.28	-13.0775	12.28	-1.35621	12.28	10.0962	12.28	0.123851																												12.22	43.0429	12.04
								12.3	60.3014			12.3	-13.9751	12.3	-0.957171	12.3	8.47015	12.3	0.0861954																												12.24	43.3439	12.06
								12.32	60.4596			12.32	-14.0131	12.32	-1.00016	12.32	5.96267	12.32	0.0884052																												12.26	43.8163	12.08
								12.34	59.7003			12.34	-12.7991	12.34	-0.672932	12.34	2.69959	12.34	0.0589501																												12.28	44.4681	12.1
								12.36	58.1279			12.36	-10.2429	12.36	-0.685583	12.36	-1.05993	12.36	0.0601166																												12.3	45.3573	12.12
								12.38	55.9155			12.38	-6.59633	12.38	-0.435751	12.38	-4.98472	12.38	0.0385043																												12.32	46.5531	12.14
								12.4	53.2696			12.4	-2.34671	12.4	-0.298772	12.4	-8.77483	12.4	0.0266454																												12.34	48.0928	12.16
								12.42	50.4082			12.42	1.97051	12.42	-0.0973032	12.42	-12.2321	12.42	0.00871916																												12.36	49.9651	12.18
								12.44	47.5417			12.44	5.91745	12.44	0.084417	12.44	-15.2611	12.44	-0.00755786																												12.38	52.1076	12.2
								12.46	44.8416			12.46	9.19042	12.46	0.317244	12.46	-17.8426	12.46	-0.0284156																												12.4	54.3804	12.22
								12.48	42.4146			12.48	11.6064	12.48	0.501881	12.48	-20.0021	12.48	-0.0452105																												12.42	56.5271	12.24
								12.5	40.2973			12.5	13.1086	12.5	0.67488	12.5	-21.7578	12.5	-0.0607793																												12.44	58.2362	12.26
								12.52	38.4677			12.52	13.7532	12.52	0.753776	12.52	-23.0629	12.52	-0.0666063																												12.46	59.2405	12.28
								12.54	36.8758			12.54	13.6285	12.54	0.648795	12.54	-23.7794	12.54	-0.0557996																												12.48	59.3776	12.3
								12.56	35.501			12.56	12.763	12.56	0.515197	12.56	-23.7136	12.56	-0.0439123																												12.5	58.6303	12.32
								12.58	34.4129			12.58	11.1121	12.58	0.423465	12.58	-22.7016	12.58	-0.0367738																												12.52	57.1042	12.34
								12.6	33.7759			12.6	8.62795	12.6	0.255392	12.6	-20.696	12.6	-0.0228384																												12.54	54.9865	12.36
								12.62	33.7709			12.62	5.35775	12.62	0.0861615	12.62	-17.8021	12.62	-0.00789553																												12.56	52.5668	12.38
								12.64	34.4997			12.64	1.50271	12.64	-0.0520171	12.64	-14.2451	12.64	0.00484665																												12.58	50.0446	12.4
								12.66	35.9244			12.66	-2.55001	12.66	-0.173829	12.66	-10.2964	12.66	0.0163463																												12.6	47.6697	12.42
								12.68	37.8108			12.68	-6.14118	12.68	-0.33563	12.68	-6.20061	12.68	0.0315984																												12.62	45.7115	12.44
								12.7	39.726			12.7	-8.36344	12.7	-0.627139	12.7	-2.14895	12.7	0.0585577																												12.64	44.2007	12.46
								12.72	41.235			12.72	-8.50416	12.72	-0.80641	12.72	1.6718	12.72	0.0742358																												12.66	43.1467	12.48
								12.74	42.1986			12.74	-6.66038	12.74	-1.08024	12.74	5.01279	12.74	0.0988001																												12.68	42.5314	12.5
								12.76	42.8638			12.76	-3.87497	12.76	-1.3131	12.76	7.5644	12.76	0.121403																												12.7	42.2763	12.52
								12.78	43.6652			12.78	-1.62614	12.78	-1.20793	12.78	9.0135	12.78	0.113046																												12.72	42.296	12.54
								12.8	44.9324			12.8	-1.09125	12.8	-1.36547	12.8	9.10308	12.8	0.126834																												12.74	42.5313	12.56
								12.82	46.7107			12.82	-2.66536	12.82	-1.46877	12.82	7.69217	12.82	0.133223																												12.76	42.9535	12.565
								12.84	48.7592			12.84	-5.90693	12.84	-1.05042	12.84	4.81134	12.84	0.0936652																												12.78	43.559	12.565
								12.86	50.6791			12.86	-9.77688	12.86	-1.09528	12.86	0.672551	12.86	0.0977982																												12.8	44.4003	12.58
								12.88	52.0748			12.88	-12.9965	12.88	-0.812628	12.88	-4.37494	12.88	0.0727118																												12.82	45.5669	12.6
								12.9	52.6663			12.9	-14.439	12.9	-0.659444	12.9	-9.9009	12.9	0.0582289																												12.84	47.1104	12.62
								12.92	52.3228			12.92	-13.4686	12.92	-0.423195	12.92	-15.4411	12.92	0.0368592																												12.86	49.0123	12.64
								12.94	51.0501			12.94	-10.1121	12.94	-0.321435	12.94	-20.5487	12.94	0.0282968																												12.88	51.1793	12.66
								12.96	48.9662			12.96	-5.00029	12.96	-0.0561177	12.96	-24.8532	12.96	0.00509306																												12.9	53.463	12.68
								12.98	46.2733			12.98	0.877859	12.98	0.170757	12.98	-28.1099	12.98	-0.0157794																												12.92	55.6428	12.7
								13	43.155			13	6.66329	13	0.346445	13	-30.2068	13	-0.031645																												12.94	57.4097	12.72
								13.02	39.5029			13.02	12.4669	13.02	0.514145	13.02	-31.0873	13.02	-0.0461888																												12.96	58.4635	12.74
								13.04	34.7621			13.04	19.7738	13.04	0.638408	13.04	-30.6672	13.04	-0.0577116																												12.98	58.6475	12.76
								13.06	28.3991			13.06	30.2092	13.06	0.689741	13.06	-28.9127	13.06	-0.063354																												13	57.955	12.78
								13.08	20.6867			13.08	43.5281	13.08	0.654559	13.08	-26.0281	13.08	-0.0598803																												13.02	56.464	12.8
								13.1	12.9193			13.1	57.0584	13.1	0.582709	13.1	-22.5061	13.1	-0.0520419																												13.04	54.3588	12.82
								13.12	6.87687			13.12	66.9878	13.12	0.438564	13.12	-18.959	13.12	-0.0386363																												13.06	51.9055	12.84
								13.14	4.083			13.14	70.1223	13.14	0.300279	13.14	-15.8698	13.14	-0.0268624																												13.08	49.3777	12.86
								13.16	5.29741			13.16	65.0542	13.16	0.0891975	13.16	-13.427	13.16	-0.00818496																												13.1	47.0319	12.88
								13.18	10.3511			13.18	52.4682	13.18	-0.0600727	13.18	-11.5243	13.18	0.00558806																												13.12	45.062	12.9
								13.2	18.2658			13.2	34.7404	13.2	-0.199316	13.2	-9.88403	13.2	0.0185097																												13.14	43.5577	12.92
								13.22	27.5675			13.22	15.1313	13.22	-0.428787	13.22	-8.21392	13.22	0.0393988																												13.16	42.5097	12.94
								13.24	36.6906			13.24	-3.12262	13.24	-0.676062	13.24	-6.32599	13.24	0.0613969																												13.18	41.8721	12.96
								13.26	44.3518			13.26	-17.5549	13.26	-0.900393	13.26	-4.19408	13.26	0.0815558																												13.2	41.5872	12.98
								13.28	49.7946			13.28	-26.8823	13.28	-1.08285	13.28	-1.95418	13.28	0.0992282																												13.22	41.5804	13
								13.3	52.8595			13.3	-31.061	13.3	-1.11012	13.3	0.144538	13.3	0.103072																												13.24	41.805	13.02
								13.32	53.879			13.32	-31.0166	13.32	-1.27959	13.32	1.81708	13.32	0.118888																												13.26	42.2333	13.04
								13.34	53.4487			13.34	-28.145	13.34	-1.27173	13.34	2.81415	13.34	0.11721																												13.28	42.8642	13.06
								13.36	52.1838			13.36	-23.8076	13.36	-1.22868	13.36	2.96738	13.36	0.112757																												13.3	43.7375	13.08
								13.38	50.5636			13.38	-19.0114	13.38	-1.10494	13.38	2.21044	13.38	0.101731																												13.32	44.9228	13.1
								13.4	48.8865			13.4	-14.3152	13.4	-0.915999	13.4	0.59343	13.4	0.08458																												13.34	46.4745	13.12
								13.42	47.3039			13.42	-9.91725	13.42	-0.762815	13.42	-1.70411	13.42	0.0702113																												13.36	48.3731	13.14
								13.44	45.8772			13.44	-5.82208	13.44	-0.695343	13.44	-4.38649	13.44	0.0637908																												13.38	50.5341	13.16
								13.46	44.6083			13.46	-1.97255	13.46	-0.432742	13.46	-7.10121	13.46	0.039892																												13.4	52.8159	13.18
								13.48	43.4335			13.48	1.69876	13.48	-0.225135	13.48	-9.52731	13.48	0.020963																												13.42	54.9863	13.2
								13.5	42.2302			13.5	5.25209	13.5	-0.0667171	13.5	-11.4531	13.5	0.0062371																												13.44	56.7457	13.22
								13.52	40.8612			13.52	8.72855	13.52	0.130557	13.52	-12.8089	13.52	-0.012123																												13.46	57.8141	13.24
								13.54	39.2215			13.54	12.1665	13.54	0.369256	13.54	-13.6407	13.54	-0.0340278																												13.48	58.0272	13.26
								13.56	37.261			13.56	15.5956	13.56	0.59934	13.56	-14.0366	13.56	-0.0552626																												13.5	57.3647	13.28
								13.58	35.0024			13.58	18.9269	13.58	0.678715	13.58	-14.0484	13.58	-0.0626688																												13.52	55.9611	13.3
								13.6	32.5581			13.6	21.8359	13.6	0.702909	13.6	-13.6628	13.6	-0.0642731																												13.54	54.0419	13.32
								13.62	30.1281			13.62	23.8142	13.62	0.746746	13.62	-12.8308	13.62	-0.0670496																												13.56	51.7896	13.34
								13.64	27.9749			13.64	24.369	13.64	0.511508	13.64	-11.5112	13.64	-0.0453744																												13.58	49.4585	13.36
								13.66	26.384			13.66	23.2009	13.66	0.455316	13.66	-9.68548	13.66	-0.0404877																												13.6	47.264	13.38
								13.68	25.6129			13.68	20.2847	13.68	0.242236	13.68	-7.34835	13.68	-0.0217917																												13.62	45.2195	13.4
								13.7	25.832			13.7	15.8804	13.7	0.106961	13.7	-4.51715	13.7	-0.0097535																												13.64	43.414	13.42
								13.72	27.0627			13.72	10.5015	13.72	-0.00288171	13.72	-1.26278	13.72	0.000264612																												13.66	42.0209	13.44
								13.74	29.1443			13.74	4.82789	13.74	-0.151672	13.74	2.27708	13.74	0.0138169																												13.68	41.1301	13.46
								13.76	31.779			13.76	-0.459155	13.76	-0.3178	13.76	5.91794	13.76	0.028453																												13.7	40.7337	13.48
								13.78	34.6441			13.78	-4.87043	13.78	-0.701961	13.78	9.45451	13.78	0.0624416																												13.72	40.7792	13.5
								13.8	37.4986			13.8	-8.20892	13.8	-0.764531	13.8	12.6789	13.8	0.0689013																												13.74	41.1109	13.52
								13.82	40.2241			13.82	-10.5277	13.82	-1.22549	13.82	15.3987	13.82	0.111409																												13.76	41.6378	13.54
								13.84	42.7903			13.84	-12.0122	13.84	-1.21627	13.84	17.4461	13.84	0.108649																												13.78	42.3815	13.56
								13.86	45.1812			13.86	-12.8556	13.86	-1.12327	13.86	18.6749	13.86	0.0979195																												13.8	43.2953	13.58
								13.88	47.3434			13.88	-13.1653	13.88	-1.25486	13.88	18.965	13.88	0.109826																												13.82	44.4678	13.58
								13.9	49.1854			13.9	-12.9105	13.9	-1.20061	13.9	18.2451	13.9	0.108084																												13.84	46.002	13.6
								13.92	50.6043			13.92	-11.907	13.92	-1.19194	13.92	16.5242	13.92	0.108861																												13.86	47.8667	13.62
								13.94	51.5067			13.94	-9.86694	13.94	-0.804253	13.94	13.9208	13.94	0.0719662																												13.88	49.9851	13.64
								13.96	51.8189			13.96	-6.55627	13.96	-0.769991	13.96	10.6762	13.96	0.0669611																												13.9	52.235	13.66
								13.98	51.5007			13.98	-1.99913	13.98	-0.624383	13.98	7.13113	13.98	0.0541571																												13.92	54.3867	13.68
								14	50.5645			14	3.43118	14	-0.512317	14	3.65841	14	0.0454698																												13.94	56.1483	13.7
								14.02	49.0882			14.02	9.10999	14.02	-0.294431	14.02	0.579055	14.02	0.026916																												13.96	57.2448	13.72
								14.04	47.2102			14.04	14.3636	14.04	-0.114201	14.04	-1.89236	14.04	0.0106532																												13.98	57.4852	13.74
								14.06	45.1016			14.06	18.6672	14.06	0.0688112	14.06	-3.64968	14.06	-0.0064081																												14	56.8394	13.76
								14.08	42.9262			14.08	21.7852	14.08	0.354888	14.08	-4.66452	14.08	-0.0321816																												14.02	55.4061	13.78
								14.1	40.8071			14.1	23.7979	14.1	0.572388	14.1	-4.95422	14.1	-0.0506711																												14.04	53.3584	13.8
								14.12	38.821			14.12	24.9677	14.12	0.662177	14.12	-4.56323	14.12	-0.0590861																												14.06	50.9456	13.82
								14.14	37.0118			14.14	25.5349	14.14	0.712777	14.14	-3.56155	14.14	-0.0651798																												14.08	48.4563	13.84
								14.16	35.405			14.16	25.6087	14.16	0.746666	14.16	-2.05229	14.16	-0.0687715																												14.1	46.1438	13.86
								14.18	34.0274			14.18	25.1712	14.18	0.509111	14.18	-0.170429	14.18	-0.0459794																												14.12	44.1858	13.88
								14.2	32.9381			14.2	24.1147	14.2	0.414383	14.2	1.94164	14.2	-0.0366315																												14.14	42.6766	13.9
								14.22	32.2435			14.22	22.2985	14.22	0.266977	14.22	4.17418	14.22	-0.0235542																												14.16	41.6413	13.92
								14.24	32.0843			14.24	19.6381	14.24	0.082992	14.24	6.47488	14.24	-0.00739704																												14.18	41.0382	13.94
								14.26	32.6028			14.26	16.1946	14.26	-0.0450524	14.26	8.83572	14.26	0.00405303																												14.2	40.7897	13.96
								14.28	33.8957			14.28	12.2059	14.28	-0.159568	14.28	11.2512	14.28	0.0143819																												14.22	40.8322	13.98
								14.3	35.9667			14.3	8.02915	14.3	-0.38105	14.3	13.6774	14.3	0.0340552																												14.24	41.1101	14
								14.32	38.6995			14.32	4.03402	14.32	-0.622798	14.32	16.0143	14.32	0.0547494																												14.26	41.5823	14.02
								14.34	41.8756			14.34	0.508293	14.34	-0.686621	14.34	18.1129	14.34	0.0595818																												14.28	42.246	14.04
								14.36	45.2445			14.36	-2.40822	14.36	-1.02141	14.36	19.8019	14.36	0.0886207																												14.3	43.1334	14.06
								14.38	48.6011			14.38	-4.72942	14.38	-1.20807	14.38	20.9224	14.38	0.105773																												14.32	44.3058	14.08
								14.4	51.8053			14.4	-6.536	14.4	-1.28312	14.4	21.3454	14.4	0.113672																												14.34	45.8208	14.1
								14.42	54.7472			14.42	-7.86496	14.42	-1.43634	14.42	20.9636	14.42	0.128163																												14.36	47.6668	14.12
								14.44	57.3086			14.44	-8.65501	14.44	-1.11104	14.44	19.6853	14.44	0.0986511																												14.38	49.7638	14.14
								14.46	59.3516			14.46	-8.74772	14.46	-1.13752	14.46	17.4509	14.46	0.0995604																												14.4	51.9767	14.16
								14.48	60.7444			14.48	-7.94322	14.48	-0.962631	14.48	14.2776	14.48	0.083977																												14.42	54.0848	14.18
								14.5	61.4092			14.5	-6.11283	14.5	-0.80882	14.5	10.3137	14.5	0.0722406																												14.44	55.7982	14.2
								14.52	61.3577			14.52	-3.30908	14.52	-0.663505	14.52	5.85594	14.52	0.061055																												14.46	56.8376	14.22
								14.54	60.6916			14.54	0.211145	14.54	-0.534514	14.54	1.29252	14.54	0.0495407																												14.48	57.0313	14.24
								14.56	59.5682			14.56	4.05704	14.56	-0.32832	14.56	-2.9978	14.56	0.0299145																												14.5	56.3474	14.26
								14.58	58.1586			14.58	7.79927	14.58	-0.197744	14.58	-6.72166	14.58	0.0176518																												14.52	54.9395	14.28
								14.6	56.6149			14.6	11.0655	14.6	0.0708619	14.6	-9.69625	14.6	-0.00626358																												14.54	52.9316	14.3
								14.62	55.0502			14.62	13.6575	14.62	0.372491	14.62	-11.8556	14.62	-0.0329359																												14.56	51.1341	14.32
								14.64	53.5216			14.64	15.6312	14.64	0.533413	14.64	-13.2557	14.64	-0.0475214																												14.575	48.1219	14.34
								14.66	52.0234			14.66	17.2242	14.66	0.703588	14.66	-14.0491	14.66	-0.0631146																												14.6	46.0121	14.36
								14.68	50.5166			14.68	18.6358	14.68	0.709382	14.68	-14.4065	14.68	-0.0634578																												14.62	43.8821	14.38
								14.7	48.9849			14.7	19.8355	14.7	0.750607	14.7	-14.4216	14.7	-0.06639																												14.64	42.3923	14.4
								14.72	47.4779			14.72	20.543	14.72	0.51256	14.72	-14.0677	14.72	-0.0448956																												14.66	41.4147	14.42
								14.74	46.1196			14.74	20.3386	14.74	0.442919	14.74	-13.2355	14.74	-0.0387115																												14.68	40.8297	14.44
								14.76	45.1027			14.76	18.8216	14.76	0.210717	14.76	-11.8085	14.76	-0.018431																												14.7	40.634	14.46
								14.78	44.6614			14.78	15.785	14.78	0.0819011	14.78	-9.73174	14.78	-0.00715238																												14.72	40.7354	14.48
								14.8	45.0047			14.8	11.3589	14.8	-0.0330951	14.8	-7.05883	14.8	0.0028786																												14.74	41.0589	14.5
								14.82	46.238			14.82	6.02649	14.82	-0.219263	14.82	-3.97097	14.82	0.0189912																												14.76	41.555	14.52
								14.84	48.334			14.84	0.47387	14.84	-0.343087	14.84	-0.751556	14.84	0.0297889																												14.78	42.2118	14.54
								14.86	51.1641			14.86	-4.66188	14.86	-0.638298	14.86	2.27311	14.86	0.056527																												14.8	43.0714	14.56
								14.88	54.5453			14.88	-9.00985	14.88	-0.898543	14.88	4.79929	14.88	0.0823394																												14.82	44.2155	14.575
								14.9	58.2654			14.9	-12.5196	14.9	-1.13245	14.9	6.59411	14.9	0.105735																												14.84	45.6968	14.575
								14.92	62.0817			14.92	-15.326	14.92	-1.25164	14.92	7.50886	14.92	0.114292																												14.86	47.5056	14.58
								14.94	65.718			14.94	-17.5419	14.94	-1.4348	14.94	7.45603	14.94	0.125388																												14.88	49.5725	14.6
								14.96	68.8864			14.96	-19.1319	14.96	-1.13719	14.96	6.38192	14.96	0.0971225																												14.9	51.7598	14.62
								14.98	71.3307			14.98	-19.9144	14.98	-1.23636	14.98	4.26806	14.98	0.107068																												14.92	53.8492	14.64
								15	72.8662			15	-19.6527	15	-1.11425	15	1.16093	15	0.0990129																												14.94	55.5533	14.66
																																															14.96	56.595	14.68
																																															14.98	56.7942	14.7
																																															15	56.1239	14.72
																																																	14.74
																																																	14.76
																																																	14.78
																																																	14.8
																																																	14.82
																																																	14.84
																																																	14.86
																																																	14.88
																																																	14.9
																																																	14.92
																																																	14.94
																																																	14.96
																																																	14.98
																																																	15
[truncated: 9 more columns]

## Sheet: Figure.4
Figure 4
Figure 4b																		Figure 4c					Figure 4d
Theoretical sensitivity				Experimental sensitivity							Laminar flow area (Black solid line)		Vortex flow area (Black dashed line)		Sensor location (Black point)			y	Regression	y	POD		y	Regression	y	POD
Line				Line			Point											1	0.079392	1	0.079392		1	0.0686939	1	0.0678972
x	y	value		x	y	value	x	y	value		x	y	x	y	x	y		2	0.0686939	2	0.0678972		2	0.0934634	2	0.0900529
-0.00532815	0.026363	0.550296		-0.00599417	0.0296584	-0.282624	0.0268343	0.040905	-0.0540827		0.141333	0.0391325	-0.00666019	0.0329537	0.0298159	0.04545		3	0.072826	3	0.0716113		3	0.0806109	3	0.0779493
-0.0031428	0.0290088	-0.210129		-0.00353565	0.0326349	-0.264333	0.0632783	0.0409228	0.195113		0.144587	0.0363006	-0.0039285	0.036261	0.0703092	0.0454698		4	0.072124	4	0.071023		4	0.0765845	4	0.0775232
-0.000587862	0.0312744	-0.926541		-0.000661345	0.0351836	-0.244034	0.0997223	0.040905	0.469252		0.147198	0.0329141	-0.000734828	0.0390929	0.110803	0.04545		5	0.0712599	5	0.0707697
0.00233665	0.0331438	-1.53543		0.00262874	0.0372868	-0.221825	0.132478	0.0296227	0.811576		0.149227	0.0291118	0.00292082	0.0414298	0.147198	0.0329141
0.00548613	0.0345697	-2.0052		0.0061719	0.0388909	-0.197808	0.140198	0	1		0.150794	0.0251312	0.00685767	0.0432122	0.155775	0
0.00884451	0.0354569	-2.15969		0.00995007	0.0398891	-0.172081	0.132478	-0.0296227	0.806135		0.152059	0.0210318	0.0110556	0.0443212	0.147198	-0.0329141
0.0122832	0.0359481	-2.10294		0.0138186	0.0404416	-0.144745	0.0997223	-0.040905	0.453334		0.153104	0.0168729	0.015354	0.0449351	0.110803	-0.04545
0.0157541	0.0362174	-2.01163		0.0177233	0.0407446	-0.1159	0.0632783	-0.0409228	0.191171		0.153947	0.0126745	0.0196926	0.0452718	0.0703092	-0.0454698
0.0192249	0.0363283	-1.89189		0.021628	0.0408694	-0.0856459	0.0268343	-0.040905	-0.0639275		0.15469	0.00845627	0.0240312	0.0454104	0.0298159	-0.04545
0.0238527	0.03636	-1.74654		0.0268343	0.040905	-0.0540827					0.155293	0.00423804	0.0298159	0.04545
0.0284805	0.0363758	-1.67149		0.0320406	0.0409228	-0.0213105					0.155775	0	0.0356007	0.0454698
0.0331084	0.0363758	-1.60859		0.0372469	0.0409228	0.0125707					0.155293	-0.00423804	0.0413854	0.0454698
0.0377362	0.0363758	-1.56538		0.0424532	0.0409228	0.047461					0.15469	-0.00845627	0.0471702	0.0454698
0.042364	0.0363758	-1.53298		0.0476595	0.0409228	0.0832604					0.153947	-0.0126745	0.052955	0.0454698
0.0469918	0.0363758	-1.50935		0.0528657	0.0409228	0.119869					0.153104	-0.0168729	0.0587397	0.0454698
0.0516196	0.0363758	-1.49364		0.058072	0.0409228	0.157186					0.152059	-0.0210318	0.0645245	0.0454698
0.0562474	0.0363758	-1.48558		0.0632783	0.0409228	0.195113					0.150794	-0.0251312	0.0703092	0.0454698
0.0608752	0.0363758	-1.48526		0.0684846	0.0409228	0.233549					0.149227	-0.0291118	0.076094	0.0454698
0.065503	0.0363758	-1.49314		0.0736909	0.0409228	0.272393					0.147198	-0.0329141	0.0818787	0.0454698
0.0701308	0.0363758	-1.51024		0.0788971	0.0409228	0.311547					0.144587	-0.0363006	0.0876635	0.0454698
0.0747586	0.0363758	-1.53841		0.0841034	0.0409228	0.35091					0.141333	-0.0391325	0.0934483	0.0454698
0.0793864	0.0363758	-1.58137		0.0893097	0.0409228	0.390381							0.099233	0.0454698
0.0840142	0.0363758	-1.65069		0.094516	0.0409228	0.429862							0.105018	0.0454698
0.088642	0.03636	-1.73842		0.0997223	0.040905	0.469252							0.110803	0.04545
0.0932698	0.0363442	-1.94055		0.104929	0.0408872	0.508462							0.116587	0.0454302
0.0967407	0.0362333	-2.09502		0.108833	0.0407624	0.547451							0.120926	0.0452916
0.100212	0.0359956	-2.30392		0.112738	0.0404951	0.586187							0.125264	0.0449945
0.10365	0.0354886	-2.43779		0.116607	0.0399247	0.62464							0.129563	0.0443608
0.106993	0.0345856	-2.39227		0.120367	0.0389088	0.662778							0.133741	0.043232
0.110158	0.0331755	-2.09464		0.123928	0.0373225	0.700572							0.137698	0.0414694
0.113067	0.031306	-1.66739		0.1272	0.0352193	0.73799							0.141333	0.0391325
0.11567	0.0290405	-1.15108		0.130128	0.0326705	0.775002							0.141333	-0.0391325
0.117759	0.0263313	-0.518907		0.132478	0.0296227	0.811576							0.137698	-0.0414694
0.119382	0.0232894	0.00500269		0.134304	0.0262006	0.847517							0.133741	-0.043232
0.120635	0.0201049	0.358149		0.135714	0.0226181	0.881967							0.129563	-0.0443608
0.121647	0.0168254	0.587211		0.136853	0.0189286	0.9139							0.125264	-0.0449945
0.122483	0.0134984	0.742747		0.137793	0.0151856	0.942294							0.120926	-0.0452916
0.123158	0.0101396	0.848271		0.138552	0.0114071	0.966125							0.116587	-0.0454302
0.123752	0.00676502	0.920728		0.139221	0.00761065	0.984369							0.110803	-0.04545
0.124234	0.00339043	0.973442		0.139764	0.00381424	0.996002							0.105018	-0.0454698
0.12462	0	1		0.140198	0	1							0.099233	-0.0454698
0.124234	-0.00339043	0.973442		0.139764	-0.00381424	0.995675							0.0934483	-0.0454698
0.123752	-0.00676502	0.920728		0.139221	-0.00761065	0.983682							0.0876635	-0.0454698
0.123158	-0.0101396	0.848271		0.138552	-0.0114071	0.96501							0.0818787	-0.0454698
0.122483	-0.0134984	0.742747		0.137793	-0.0151856	0.940651							0.076094	-0.0454698
0.121647	-0.0168254	0.587211		0.136853	-0.0189286	0.911593							0.0703092	-0.0454698
0.120635	-0.0201049	0.358149		0.135714	-0.0226181	0.878828							0.0645245	-0.0454698
0.119382	-0.0232894	0.00500269		0.134304	-0.0262006	0.843345							0.0587397	-0.0454698
0.117759	-0.0263313	-0.518907		0.132478	-0.0296227	0.806135							0.052955	-0.0454698
0.11567	-0.0290405	-1.15108		0.130128	-0.0326705	0.768046							0.0471702	-0.0454698
0.113067	-0.031306	-1.66739		0.1272	-0.0352193	0.729357							0.0413854	-0.0454698
0.110158	-0.0331755	-2.09464		0.123928	-0.0373225	0.690206							0.0356007	-0.0454698
0.106993	-0.0345856	-2.39227		0.120367	-0.0389088	0.650732							0.0298159	-0.04545
0.10365	-0.0354886	-2.43779		0.116607	-0.0399247	0.611073							0.0240312	-0.0454104
0.100212	-0.0359956	-2.30392		0.112738	-0.0404951	0.571365							0.0196926	-0.0452718
0.0967407	-0.0362333	-2.09502		0.108833	-0.0407624	0.531748							0.015354	-0.0449351
0.0932698	-0.0363442	-1.94055		0.104929	-0.0408872	0.492358							0.0110556	-0.0443212
0.088642	-0.03636	-1.73842		0.0997223	-0.040905	0.453334							0.00685767	-0.0432122
0.0840142	-0.0363758	-1.65069		0.094516	-0.0409228	0.414782							0.00292082	-0.0414298
0.0793864	-0.0363758	-1.58137		0.0893097	-0.0409228	0.376682							-0.000734828	-0.0390929
0.0747586	-0.0363758	-1.53841		0.0841034	-0.0409228	0.338984							-0.0039285	-0.036261
0.0701308	-0.0363758	-1.51024		0.0788971	-0.0409228	0.301635							-0.00666019	-0.0329537
0.065503	-0.0363758	-1.49314		0.0736909	-0.0409228	0.264584
0.0608752	-0.0363758	-1.48526		0.0684846	-0.0409228	0.22778
0.0562474	-0.0363758	-1.48558		0.0632783	-0.0409228	0.191171
0.0516196	-0.0363758	-1.49364		0.058072	-0.0409228	0.154707
0.0469918	-0.0363758	-1.50935		0.0528657	-0.0409228	0.118335
0.042364	-0.0363758	-1.53298		0.0476595	-0.0409228	0.0820052
0.0377362	-0.0363758	-1.56538		0.0424532	-0.0409228	0.0456653
0.0331084	-0.0363758	-1.60859		0.0372469	-0.0409228	0.00926406
0.0284805	-0.0363758	-1.67149		0.0320406	-0.0409228	-0.0272497
0.0238527	-0.03636	-1.74654		0.0268343	-0.040905	-0.0639275
0.0192249	-0.0363283	-1.89189		0.021628	-0.0408694	-0.100821
0.0157541	-0.0362174	-2.01163		0.0177233	-0.0407446	-0.13798
0.0122832	-0.0359481	-2.10294		0.0138186	-0.0404416	-0.175458
0.00884451	-0.0354569	-2.15969		0.00995007	-0.0398891	-0.213305
0.00548613	-0.0345697	-2.0052		0.0061719	-0.0388909	-0.251573
0.00233665	-0.0331438	-1.53543		0.00262874	-0.0372868	-0.290312
-0.000587862	-0.0312744	-0.926541		-0.000661345	-0.0351836	-0.329575
-0.0031428	-0.0290088	-0.210129		-0.00353565	-0.0326349	-0.369413
-0.00532815	-0.026363	0.550296		-0.00599417	-0.0296584	-0.409877

## Sheet: Figure.5
Figure 5
Figure 5c																		Figure 5d
Theoretical sensitivity				Experimental sensitivity							Laminar flow area (Black solid line)		Vortex flow area (Black dashed line)		Sensor location (Black point)			y	Regression	y	POD
Line				Line			Point											1	0.0851819	1	0.0851819
x	y	value		x	y	value	x	y	value		x	y	x	y	x	y		2	0.074243	2	0.132724
-0.00532815	0.026363	0.810857		-0.00599417	0.0296584	-0.598561	0.0268343	0.040905	-0.471324		0.150794	0.0251312	-0.00666019	0.0329537	0.0298159	0.04545		3	0.0863626	3	0.109613
-0.0031428	0.0290088	0.215384		-0.00353565	0.0326349	-0.583107	0.0632783	0.0409228	-0.366493		0.152059	0.0210318	-0.0039285	0.036261	0.0703092	0.0454698		4	0.0963162	4	0.1084
-0.000587862	0.0312744	-0.413916		-0.000661345	0.0351836	-0.568185	0.0997223	0.040905	-0.223932		0.153104	0.0168729	-0.000734828	0.0390929	0.110803	0.04545		5	0.0982263	5	0.122959
0.00233665	0.0331438	-0.987731		0.00262874	0.0372868	-0.553708	0.132478	0.0296227	0.118465		0.153947	0.0126745	0.00292082	0.0414298	0.147198	0.0329141		6	0.105084	6	0.13011
0.00548613	0.0345697	-1.46273		0.0061719	0.0388909	-0.539588	0.140198	0	0.66411		0.15469	0.00845627	0.00685767	0.0432122	0.155775	0		7	0.110654	7	0.133335
0.00884451	0.0354569	-1.65166		0.00995007	0.0398891	-0.52574	0.132478	-0.0296227	0.984892		0.155293	0.00423804	0.0110556	0.0443212	0.147198	-0.0329141		8	0.118182	8	0.14446
0.0122832	0.0359481	-1.62862		0.0138186	0.0404416	-0.512076	0.0997223	-0.040905	1		0.155775	0	0.015354	0.0449351	0.110803	-0.04545		9	0.135801	9	0.154435
0.0157541	0.0362174	-1.56117		0.0177233	0.0407446	-0.49851	0.0632783	-0.0409228	0.892141		0.155293	-0.00423804	0.0196926	0.0452718	0.0703092	-0.0454698
0.0192249	0.0363283	-1.4583		0.021628	0.0408694	-0.484955	0.0268343	-0.040905	0.965877		0.15469	-0.00845627	0.0240312	0.0454104	0.0298159	-0.04545
0.0238527	0.03636	-1.32305		0.0268343	0.040905	-0.471324					0.153947	-0.0126745	0.0298159	0.04545
0.0284805	0.0363758	-1.25504		0.0320406	0.0409228	-0.45753					0.153104	-0.0168729	0.0356007	0.0454698
0.0331084	0.0363758	-1.20038		0.0372469	0.0409228	-0.443487					0.152059	-0.0210318	0.0413854	0.0454698
0.0377362	0.0363758	-1.16574		0.0424532	0.0409228	-0.429107					0.150794	-0.0251312	0.0471702	0.0454698
0.042364	0.0363758	-1.14351		0.0476595	0.0409228	-0.414305					0.149227	-0.0291118	0.052955	0.0454698
0.0469918	0.0363758	-1.1318		0.0528657	0.0409228	-0.398993					0.147198	-0.0329141	0.0587397	0.0454698
0.0516196	0.0363758	-1.13004		0.058072	0.0409228	-0.383085					0.144587	-0.0363006	0.0645245	0.0454698
0.0562474	0.0363758	-1.13835		0.0632783	0.0409228	-0.366493					0.141333	-0.0391325	0.0703092	0.0454698
0.0608752	0.0363758	-1.15731		0.0684846	0.0409228	-0.349131					0.137698	-0.0414694	0.076094	0.0454698
0.065503	0.0363758	-1.18808		0.0736909	0.0409228	-0.330913					0.133741	-0.043232	0.0818787	0.0454698
0.0701308	0.0363758	-1.23253		0.0788971	0.0409228	-0.311751					0.129563	-0.0443608	0.0876635	0.0454698
0.0747586	0.0363758	-1.29373		0.0841034	0.0409228	-0.291558					0.125264	-0.0449945	0.0934483	0.0454698
0.0793864	0.0363758	-1.37717		0.0893097	0.0409228	-0.270249					0.120926	-0.0452916	0.099233	0.0454698
0.0840142	0.0363758	-1.49981		0.094516	0.0409228	-0.247736					0.116587	-0.0454302	0.105018	0.0454698
0.088642	0.03636	-1.65424		0.0997223	0.040905	-0.223932					0.110803	-0.04545	0.110803	0.04545
0.0932698	0.0363442	-1.97599		0.104929	0.0408872	-0.198674					0.105018	-0.0454698	0.116587	0.0454302
0.0967407	0.0362333	-2.2689		0.108833	0.0407624	-0.171494					0.099233	-0.0454698	0.120926	0.0452916
0.100212	0.0359956	-2.69585		0.112738	0.0404951	-0.141844					0.0934483	-0.0454698	0.125264	0.0449945
0.10365	0.0354886	-3.13421		0.116607	0.0399247	-0.109179					0.0876635	-0.0454698	0.129563	0.0443608
0.106993	0.0345856	-3.44417		0.120367	0.0389088	-0.0729546					0.0818787	-0.0454698	0.133741	0.043232
0.110158	0.0331755	-3.44724		0.123928	0.0373225	-0.0326235					0.076094	-0.0454698	0.137698	0.0414694
0.113067	0.031306	-3.23528		0.1272	0.0352193	0.0123595					0.0703092	-0.0454698	0.141333	0.0391325
0.11567	0.0290405	-2.86724		0.130128	0.0326705	0.0625403					0.0645245	-0.0454698	0.144587	0.0363006
0.117759	0.0263313	-2.16765		0.132478	0.0296227	0.118465					0.0587397	-0.0454698	0.147198	0.0329141
0.119382	0.0232894	-1.44847		0.134304	0.0262006	0.180338					0.052955	-0.0454698	0.149227	0.0291118
0.120635	0.0201049	-0.887973		0.135714	0.0226181	0.247008					0.0471702	-0.0454698	0.150794	0.0251312
0.121647	0.0168254	-0.483286		0.136853	0.0189286	0.31698					0.0413854	-0.0454698	0.0196926	-0.0452718
0.122483	0.0134984	-0.183216		0.137793	0.0151856	0.388761					0.0356007	-0.0454698	0.015354	-0.0449351
0.123158	0.0101396	0.0489948		0.138552	0.0114071	0.460858					0.0298159	-0.04545	0.0110556	-0.0443212
0.123752	0.00676502	0.21474		0.139221	0.00761065	0.531778					0.0240312	-0.0454104	0.00685767	-0.0432122
0.124234	0.00339043	0.359308		0.139764	0.00381424	0.600026					0.0196926	-0.0452718	0.00292082	-0.0414298
0.12462	0	0.561743		0.140198	0	0.66411							-0.000734828	-0.0390929
0.124234	-0.00339043	0.826541		0.139764	-0.00381424	0.722804							-0.0039285	-0.036261
0.123752	-0.00676502	0.911379		0.139221	-0.00761065	0.775955							-0.00666019	-0.0329537
0.123158	-0.0101396	0.962237		0.138552	-0.0114071	0.823678
0.122483	-0.0134984	0.991917		0.137793	-0.0151856	0.866087
0.121647	-0.0168254	1		0.136853	-0.0189286	0.903299
0.120635	-0.0201049	0.971163		0.135714	-0.0226181	0.935427
0.119382	-0.0232894	0.87659		0.134304	-0.0262006	0.962586
0.117759	-0.0263313	0.663081		0.132478	-0.0296227	0.984892
0.11567	-0.0290405	0.302846		0.130128	-0.0326705	1.00248
0.113067	-0.031306	-0.114589		0.1272	-0.0352193	1.01555
0.110158	-0.0331755	-0.5454		0.123928	-0.0373225	1.02435
0.106993	-0.0345856	-0.959886		0.120367	-0.0389088	1.02909
0.10365	-0.0354886	-1.24029		0.116607	-0.0399247	1.03001
0.100212	-0.0359956	-1.36449		0.112738	-0.0404951	1.02733
0.0967407	-0.0362333	-1.37749		0.108833	-0.0407624	1.02128
0.0932698	-0.0363442	-1.37869		0.104929	-0.0408872	1.0121
0.088642	-0.03636	-1.33461		0.0997223	-0.040905	1
0.0840142	-0.0363758	-1.3392		0.094516	-0.0409228	0.985337
0.0793864	-0.0363758	-1.34729		0.0893097	-0.0409228	0.968904
0.0747586	-0.0363758	-1.36494		0.0841034	-0.0409228	0.951615
0.0701308	-0.0363758	-1.38731		0.0788971	-0.0409228	0.934381
0.065503	-0.0363758	-1.41281		0.0736909	-0.0409228	0.918116
0.0608752	-0.0363758	-1.44091		0.0684846	-0.0409228	0.903732
0.0562474	-0.0363758	-1.47155		0.0632783	-0.0409228	0.892141
0.0516196	-0.0363758	-1.50489		0.058072	-0.0409228	0.884257
0.0469918	-0.0363758	-1.5413		0.0528657	-0.0409228	0.880991
0.042364	-0.0363758	-1.58137		0.0476595	-0.0409228	0.883256
0.0377362	-0.0363758	-1.626		0.0424532	-0.0409228	0.891964
0.0331084	-0.0363758	-1.67703		0.0372469	-0.0409228	0.908029
0.0284805	-0.0363758	-1.7428		0.0320406	-0.0409228	0.932363
0.0238527	-0.03636	-1.81649		0.0268343	-0.040905	0.965877
0.0192249	-0.0363283	-1.94891		0.021628	-0.0408694	0.965877
0.0157541	-0.0362174	-2.0659		0.0177233	-0.0407446	0.965877
0.0122832	-0.0359481	-2.16643		0.0138186	-0.0404416	0.965877
0.00884451	-0.0354569	-2.24849		0.00995007	-0.0398891	0.965877
0.00548613	-0.0345697	-2.16023		0.0061719	-0.0388909	0.965877
0.00233665	-0.0331438	-1.78828		0.00262874	-0.0372868	0.965877
-0.000587862	-0.0312744	-1.26516		-0.000661345	-0.0351836	0.965877
-0.0031428	-0.0290088	-0.605484		-0.00353565	-0.0326349	0.965877
-0.00532815	-0.026363	0.163065		-0.00599417	-0.0296584	0.965877

## Sheet: Figure.6
Figure 6
Figure 6a																					Figure 6b																					Figure 6c
																																										Real Trajectory (blue line)		Regression Estimated trajectory All Sensors (Orange line)		Regression Estimated trajectory Optimal Sensors (Red line)		POD Estimated trajectory All Sensors (Orange line)
Mode	Energy percentage	Sensor position	Mode 1 value	Sensor position	Mode 2 value	Sensor position	Mode 3 value	t (Solid line)	Coefficient 1 (Solid line)	t (Dashed line)	U (Dashed line)	t (Solid line)	Coefficient 2 (Solid line)	t (Dashed line)	Omega (Dashed line)	t (Solid line)	Coefficient 3 (Solid line)	t (Dashed line)	U*Omega (Dashed line)		Mode	Energy percentage	Sensor position	Mode 1 value	Sensor position	Mode 2 value	Sensor position	Mode 3 value	t (Solid line)	Coefficient 1 (Solid line)	t (Dashed line)	U (Dashed line)	t (Solid line)	Coefficient 2 (Solid line)	t (Dashed line)	Omega (Dashed line)	t (Solid line)	Coefficient 3 (Solid line)	t (Dashed line)	U*Omega (Dashed line)		x	y	x	y	x	y	x	y
1	84.7501	1	-0.0571262	1	0.923942	1	0.0673587	0.02	-3.11768	0.02	0	0.02	-0.881626	0.02	0.523735	0.02	0.570837	0.02	0		1	95.8986	1	-0.438338	1	0.0304828	1	0.772782	0.02	-1.15564	0.02	0	0.02	-2.6491	0.02	0.217632	0.02	-1.61447	0.02	0		0	0	0	0	0	0	0	0
2	9.71406	2	0.233523	2	0.468619	2	0.765458	0.04	-3.98372	0.04	0	0.04	-0.395668	0.04	0.312842	0.04	0.293906	0.04	0		2	2.64912	2	-0.681089	2	0.0219085	2	1	0.04	-0.276027	0.04	0	0.04	-2.37921	0.04	0.189388	0.04	-1.03335	0.04	0		0.000218523	4.54474e-05	-0.000663964	0.000437155	-0.000650236	0.000428116	-0.000689999	0.000454296
3	4.04879	3	0.569709	3	-0.188479	3	1.01701	0.06	-4.51786	0.06	0	0.06	0.0976191	0.06	-0.0110655	0.06	0.00286914	0.06	0		3	0.820525	3	-0.0502807	3	-0.193357	3	0.0801911	0.06	-0.531969	0.06	0	0.06	-1.72233	0.06	0.0613037	0.06	-0.501315	0.06	0		0.00017818	-3.83932e-05	-0.00132479	0.000873163	-0.001298	0.000855503	-0.00137956	0.000909261
4	0.747271	4	0.868179	4	-0.253736	4	0.195376	0.08	-4.5748	0.08	0	0.08	0.508158	0.08	-0.359896	0.08	-0.270318	0.08	0		4	0.311875	4	0.24721	4	-0.159373	4	-0.603965	0.08	-1.17484	0.08	0	0.08	-0.687027	0.08	-0.197169	0.08	-0.0518294	0.08	0		0.00011397	-7.05374e-05	-0.00198459	0.00130725	-0.0019453	0.00128137	-0.00206971	0.00136332
5	0.383947	5	1	5	0.0259518	5	-0.0208984	0.1	-4.10582	0.1	0	0.1	0.758632	0.1	-0.598395	0.1	-0.489305	0.1	0		5	0.192084	5	0.715675	5	0.163842	5	-0.187824	0.1	-2.5983	0.1	0	0.1	0.500978	0.1	-0.36102	0.1	0.292484	0.1	0		3.03683e-05	-0.000597999	-0.00264485	0.00173863	-0.0025929	0.00170448	-0.00276131	0.00181518
6	0.152946	6	0.832558	6	0.256482	6	-0.226277	0.12	-3.2018	0.12	0	0.12	0.807311	0.12	-1.06813	0.12	-0.617379	0.12	0		6	0.0733134	6	0.887211	6	0.195999	6	-0.231169	0.12	-4.60464	0.12	0	0.12	1.60577	0.12	-0.616431	0.12	0.53825	0.12	0		-0.000177654	-0.00064557	-0.00330708	0.00216596	-0.00324269	0.00212377	-0.00345546	0.0022631
7	0.081231	7	0.567885	7	0.22573	7	-1	0.14	-2.16401	0.14	0	0.14	0.664719	0.14	-1.17969	0.14	-0.623088	0.14	0		7	0.0360754	7	0.777238	7	0.482021	7	0.487379	0.14	-6.84053	0.14	0	0.14	2.39827	0.14	-0.890656	0.14	0.723418	0.14	0		-0.000166454	-0.000721608	-0.00397231	0.00258824	-0.00389611	0.00253857	-0.00415293	0.00270585
8	0.0692175	8	0.229557	8	-0.460583	8	-0.631924	0.16	-1.23291	0.16	0	0.16	0.407374	0.16	-1.13425	0.16	-0.484012	0.16	0		8	0.0170613	8	1	8	0.108872	8	0.862287	0.16	-8.90893	0.16	0	0.16	2.69585	0.16	-0.798778	0.16	0.867753	0.16	0		0.000212286	-0.00118604	-0.00464115	0.00300498	-0.00455321	0.00294799	-0.00485409	0.00314272
9	0.0524808	9	-0.00906723	9	-1	9	0.18643	0.18	-0.60023	0.18	0	0.18	0.169157	0.18	-1.45256	0.18	-0.19337	0.18	0		9	0.00137327	9	0.716706	9	-1	9	0.378938	0.18	-10.4239	0.18	0	0.18	2.39523	0.18	-0.963467	0.18	0.996621	0.18	0		6.37361e-05	-0.00108784	-0.00531439	0.00341538	-0.00521471	0.00335124	-0.00555948	0.00357273
								0.2	-0.304768	0.2	0	0.2	0.113147	0.2	-1.28262	0.2	0.234724	0.2	0										0.2	-11.0945	0.2	0	0.2	1.48017	0.2	-0.977195	0.2	1.11258	0.2	0		0.000109373	-0.000805015	-0.00599257	0.0038192	-0.00588106	0.00374801	-0.0062693	0.00399539
								0.22	-0.388614	0.22	0.0139172	0.22	0.377879	0.22	-1.07902	0.22	0.759388	0.22	-0.015017										0.22	-10.7621	0.22	0.00421756	0.22	0.0199245	0.22	-0.984959	0.22	1.21491	0.22	-0.00415412		0.000483069	-0.000644032	-0.00667616	0.00421662	-0.00655243	0.00413833	-0.00698349	0.0044106
								0.24	-0.708985	0.24	0.00989463	0.24	1.02501	0.24	-1.0717	0.24	1.31378	0.24	-0.0106041										0.24	-9.45347	0.24	0.00500767	0.24	-1.84507	0.24	-0.970418	0.24	1.28365	0.24	-0.00485953		0.000638336	-0.000639315	-0.00736585	0.00460796	-0.00722888	0.00452216	-0.00770201	0.0048183
								0.26	-1.09556	0.26	0.00873613	0.26	1.99759	0.26	-0.84565	0.26	1.80944	0.26	-0.0073877										0.26	-7.39134	0.26	0.00543798	0.26	-3.91544	0.26	-0.923214	0.26	1.28932	0.26	-0.00502042		0.000422311	-0.000165982	-0.00806238	0.00499386	-0.00791018	0.00489962	-0.00842464	0.00521866
								0.28	-1.48807	0.28	0.00824208	0.28	3.11901	0.28	-0.41233	0.28	2.14909	0.28	-0.00339845										0.28	-4.91403	0.28	0.00579875	0.28	-5.93792	0.28	-0.807925	0.28	1.23376	0.28	-0.00468496		-0.00104361	0.00222474	-0.00876638	0.00537537	-0.00859573	0.00527112	-0.00915097	0.00561226
								0.3	-1.74464	0.3	0.00591527	0.3	4.14835	0.3	-0.174337	0.3	2.24984	0.3	-0.00103125										0.3	-2.44035	0.3	0.00568223	0.3	-7.62446	0.3	-0.638388	0.3	1.15286	0.3	-0.00362747		-0.000981181	0.0022645	-0.00947833	0.00575356	-0.00928479	0.00563716	-0.00988055	0.00599982
								0.32	-1.82239	0.32	0.00776425	0.32	4.86556	0.32	0.133585	0.32	2.06631	0.32	0.00103719										0.32	-0.418211	0.32	0.00554435	0.32	-8.68557	0.32	-0.460422	0.32	1.101	0.32	-0.00255274		-0.00124835	0.00352712	-0.0101979	0.00612928	-0.00997659	0.00599838	-0.0106129	0.00638219
								0.34	-1.72873	0.34	0.00786327	0.34	5.16952	0.34	0.465261	0.34	1.61158	0.34	0.00365848										0.34	0.769177	0.34	0.00557613	0.34	-8.8769	0.34	-0.195066	0.34	1.15289	0.34	-0.00108771		-0.000914021	0.00332283	-0.0109253	0.00650378	-0.0106703	0.00635557	-0.0113473	0.00676036
								0.36	-1.43434	0.36	0.00948742	0.36	5.14708	0.36	0.760663	0.36	0.965971	0.36	0.00721673										0.36	0.876581	0.36	0.00481058	0.36	-8.06322	0.36	-0.0179247	0.36	1.36468	0.36	-8.62282e-05		-0.00127027	0.00432946	-0.0116595	0.00687788	-0.0113652	0.00670965	-0.0120834	0.00713542
								0.38	-1.07358	0.38	0.0090771	0.38	5.0755	0.38	0.994482	0.38	0.265398	0.38	0.00902701										0.38	-0.125712	0.38	0.00481058	0.38	-6.27827	0.38	0.173982	0.38	1.77566	0.38	0.000836955		-0.00116863	0.0043008	-0.0123988	0.00725207	-0.0120606	0.00706157	-0.0128205	0.00750845
								0.4	-0.692433	0.4	0.0096929	0.4	5.36243	0.4	1.34959	0.4	-0.32511	0.4	0.0130814										0.4	-2.05129	0.4	0.00467303	0.4	-3.77158	0.4	0.371336	0.4	2.35446	0.4	0.00173527		-0.00207108	0.00524143	-0.0131423	0.00762728	-0.0127558	0.00741242	-0.0135581	0.00788066
								0.42	-0.183885	0.42	0.00831576	0.42	6.42363	0.42	1.18514	0.42	-0.652241	0.42	0.00985537										0.42	-4.47184	0.42	0.00562188	0.42	-1.00269	0.42	0.637532	0.42	3.02296	0.42	0.00358413		-0.00198292	0.00520176	-0.0138882	0.00800378	-0.0134504	0.00776302	-0.0142955	0.00825295
								0.44	0.716767	0.44	0.00862114	0.44	8.53586	0.44	1.4043	0.44	-0.617566	0.44	0.0121067										0.44	-6.80301	0.44	0.00548465	0.44	1.4132	0.44	0.66411	0.44	3.64222	0.44	0.00364241		-0.00138761	0.00366275	-0.0146347	0.00838194	-0.0141437	0.00811424	-0.0150325	0.00862626
								0.46	1.805	0.46	0.00945527	0.46	11.6984	0.46	1.37864	0.46	-0.215104	0.46	0.0130354										0.46	-8.42272	0.46	0.00631971	0.46	2.81867	0.46	0.835178	0.46	4.03423	0.46	0.00527808		-0.00188179	0.00278432	-0.015381	0.0087623	-0.0148354	0.00846675	-0.0157686	0.00900138
								0.48	3.1069	0.48	0.0104277	0.48	15.5848	0.48	1.33687	0.48	0.463873	0.48	0.0139404										0.48	-8.77866	0.48	0.00649128	0.48	2.66906	0.48	0.875313	0.48	4.03832	0.48	0.0056819		-0.0018049	0.00261032	-0.016127	0.00914563	-0.0155243	0.00882079	-0.0165033	0.00937897
								0.5	4.51704	0.5	0.0105089	0.5	19.5581	0.5	1.39213	0.5	1.24325	0.5	0.0146297										0.5	-7.56418	0.5	0.00944773	0.5	0.678443	0.5	0.857922	0.5	3.53053	0.5	0.00810541		-0.00152118	0.00118838	-0.016873	0.00953298	-0.0162105	0.00917704	-0.0172365	0.00975966
								0.52	6.1069	0.52	0.011767	0.52	22.7841	0.52	0.98835	0.52	1.90375	0.52	0.0116299										0.52	-4.80991	0.52	0.00986716	0.52	-3.07135	0.52	0.887443	0.52	2.47464	0.52	0.00875655		-0.00289498	0.000858256	-0.0176232	0.00992696	-0.0168928	0.00953538	-0.0179679	0.0101438
								0.54	7.70495	0.54	0.0124552	0.54	24.3887	0.54	0.887488	0.54	2.23247	0.54	0.0110538										0.54	-0.908243	0.54	0.0099502	0.54	-8.10141	0.54	0.624669	0.54	0.949457	0.54	0.00621558		-0.00288103	0.000867116	-0.0183878	0.0103333	-0.0175691	0.00989478	-0.0186974	0.0105315
								0.56	9.28374	0.56	0.0122857	0.56	23.6518	0.56	0.615371	0.56	2.07956	0.56	0.00756025										0.56	3.4312	0.56	0.0108056	0.56	-13.6031	0.56	0.561392	0.56	-0.857483	0.56	0.00606616		-0.00332357	0.000192197	-0.0191898	0.0107648	-0.0182318	0.0102513	-0.019425	0.0109229
								0.58	10.7199	0.58	0.0125191	0.58	20.1637	0.58	0.279797	0.58	1.39559	0.58	0.00350282										0.58	7.32068	0.58	0.0128027	0.58	-18.586	0.58	0.3781	0.58	-2.66873	0.58	0.00484072		-0.00333364	0.000193118	-0.0200423	0.0112288	-0.01884	0.0105824	-0.0201506	0.0113178
								0.6	12.0435	0.6	0.0138365	0.6	13.9319	0.6	-0.106168	0.6	0.248542	0.6	-0.001469										0.6	9.84878	0.6	0.0128027	0.6	-22.0783	0.6	0.129548	0.6	-4.18403	0.6	0.00165857		-0.00367421	4.16811e-05	-0.0209406	0.011723	-0.0196437	0.0110245	-0.0208744	0.011716
								0.62	13.4111	0.62	0.0141145	0.62	5.40077	0.62	-0.439142	0.62	-1.18991	0.62	-0.00619828										0.62	10.3042	0.62	0.0134912	0.62	-23.3177	0.62	-0.0219739	0.62	-5.12668	0.62	-0.000296454		-0.00277182	-0.00132961	-0.0218787	0.0122439	-0.0205102	0.0115057	-0.0215966	0.0121171
								0.64	14.9195	0.64	0.0200559	0.64	-4.61706	0.64	-0.665053	0.64	-2.6839	0.64	-0.0133382										0.64	8.33054	0.64	0.0149535	0.64	-21.8978	0.64	-0.198261	0.64	-5.29219	0.64	-0.0029647		-0.00273625	-0.00134924	-0.0228521	0.0127885	-0.021422	0.0120158	-0.0224374	0.0125875
								0.66	16.5927	0.66	0.024593	0.66	-15.0736	0.66	-1.03119	0.66	-3.98528	0.66	-0.0253602										0.66	3.96288	0.66	0.0148954	0.66	-17.8413	0.66	-0.426854	0.66	-4.62579	0.66	-0.00635814		-0.00320719	-0.00122948	-0.0238583	0.0133548	-0.0223718	0.0125503	-0.0233452	0.0130984
								0.68	18.4157	0.68	0.0258514	0.68	-24.8586	0.68	-1.43935	0.68	-4.88482	0.68	-0.0372092										0.68	-2.31994	0.68	0.0166122	0.68	-11.5721	0.68	-0.49238	0.68	-3.19177	0.68	-0.00817951		-0.00427948	-0.000407175	-0.0248955	0.0139405	-0.0233565	0.0131064	-0.024304	0.0136397
								0.7	20.4507	0.7	0.0301092	0.7	-32.9741	0.7	-1.46375	0.7	-5.24978	0.7	-0.0440722										0.7	-9.69721	0.7	0.0164633	0.7	-3.8221	0.7	-0.71136	0.7	-1.18604	0.7	-0.0117114		-0.00457947	9.14571e-05	-0.0259633	0.0145441	-0.0243747	0.013682	-0.025307	0.0142068
								0.72	22.4945	0.72	0.0312825	0.72	-38.6891	0.72	-1.36504	0.72	-5.04404	0.72	-0.0427019										0.72	-17.1831	0.72	0.0166562	0.72	4.51	0.72	-0.949965	0.72	1.11068	0.72	-0.0158228		-0.00574645	0.00214113	-0.0270615	0.0151646	-0.0254264	0.0142762	-0.0263513	0.0147968
								0.74	24.4381	0.74	0.031243	0.74	-41.6199	0.74	-1.54367	0.74	-4.31971	0.74	-0.0482289										0.74	-23.8144	0.74	0.0165893	0.74	12.5142	0.74	-0.845144	0.74	3.37563	0.74	-0.0140203		-0.00573953	0.0020837	-0.0281901	0.0158007	-0.026512	0.014888	-0.0274341	0.0154071
								0.76	26.0715	0.76	0.0332293	0.76	-41.7533	0.76	-1.51512	0.76	-3.19517	0.76	-0.0503463										0.76	-28.7802	0.76	0.0162672	0.76	19.4151	0.76	-1.01593	0.76	5.34296	0.76	-0.0165264		-0.00607047	0.00327677	-0.0293491	0.016451	-0.0276308	0.0155159	-0.0285541	0.0160356
								0.78	27.2004	0.78	0.0331737	0.78	-39.393	0.78	-1.4276	0.78	-1.82047	0.78	-0.0473588										0.78	-31.5809	0.78	0.0165415	0.78	24.6655	0.78	-1.17938	0.78	6.83968	0.78	-0.0195088		-0.00607047	0.00327677	-0.030538	0.0171144	-0.0287825	0.0161585	-0.0297097	0.0166804
								0.8	27.8379	0.8	0.0351562	0.8	-35.0546	0.8	-1.27394	0.8	-0.341017	0.8	-0.0447869										0.8	-32.0979	0.8	0.0152514	0.8	27.9877	0.8	-0.937968	0.8	7.80715	0.8	-0.0143053		-0.00746534	0.00647987	-0.0317555	0.017789	-0.0299657	0.016814	-0.0308981	0.0173388
								0.82	28.0605	0.82	0.0383986	0.82	-29.3425	0.82	-1.09979	0.82	1.12914	0.82	-0.0422303										0.82	-30.5466	0.82	0.0146328	0.82	29.3645	0.82	-1.04971	0.82	8.31919	0.82	-0.0153602		-0.00746517	0.00655086	-0.0330007	0.0184735	-0.0311782	0.0174805	-0.0321176	0.0180091
								0.84	27.9575	0.84	0.0384972	0.84	-22.8311	0.84	-0.610729	0.84	2.52258	0.84	-0.0235114										0.84	-27.4292	0.84	0.0145212	0.84	28.9765	0.84	-0.981031	0.84	8.52063	0.84	-0.0142457		-0.00830025	0.00773384	-0.0342718	0.0191664	-0.0324182	0.0181565	-0.0333655	0.0186894
								0.86	27.6942	0.86	0.0344551	0.86	-15.9757	0.86	-0.342498	0.86	3.82029	0.86	-0.0118008										0.86	-23.3726	0.86	0.0153585	0.86	27.1249	0.86	-0.854158	0.86	8.60194	0.86	-0.0131186		-0.0094821	0.00902981	-0.0355672	0.0198667	-0.0336833	0.0188404	-0.0346397	0.0193783
								0.88	27.5645	0.88	0.033158	0.88	-9.07082	0.88	0.0291818	0.88	5.0397	0.88	0.000967609										0.88	-18.9735	0.88	0.0152503	0.88	24.1475	0.88	-0.670586	0.88	8.74059	0.88	-0.0102266		-0.00970042	0.00928774	-0.0368843	0.0205731	-0.0349711	0.0195311	-0.0359377	0.0200745
								0.9	27.7184	0.9	0.031865	0.9	-2.26393	0.9	0.329853	0.9	6.21039	0.9	0.0105108										0.9	-14.6972	0.9	0.0156655	0.9	20.348	0.9	-0.468026	0.9	9.04606	0.9	-0.00733184		-0.0102642	0.00947143	-0.0382223	0.0212855	-0.0362793	0.0202277	-0.0372577	0.0207773
								0.92	28.4686	0.92	0.0280892	0.92	4.40549	0.92	0.685195	0.92	7.35147	0.92	0.0192466										0.92	-10.781	0.92	0.0162139	0.92	15.9594	0.92	-0.258421	0.92	9.54268	0.92	-0.00419003		-0.011195	0.0102223	-0.0395794	0.0220036	-0.0376067	0.02093	-0.0385977	0.0214863
								0.94	29.7935	0.94	0.0285993	0.94	10.9303	0.94	0.9555	0.94	8.44615	0.94	0.0273266										0.94	-7.18019	0.94	0.0161247	0.94	11.139	0.94	-0.0424536	0.94	10.1794	0.94	-0.000684553		-0.0111888	0.0102031	-0.040955	0.0227278	-0.0389524	0.0216385	-0.0399564	0.0222016
								0.96	31.6172	0.96	0.0303094	0.96	17.2758	0.96	1.19044	0.96	9.43278	0.96	0.0360816										0.96	-3.6368	0.96	0.0184605	0.96	5.9847	0.96	0.195301	0.96	10.8513	0.96	0.00360537		-0.012246	0.0100441	-0.0423486	0.0234588	-0.0403166	0.0223541	-0.0413341	0.0229242
								0.98	33.9405	0.98	0.0301137	0.98	23.3327	0.98	1.33475	0.98	10.2077	0.98	0.0401942										0.98	0.212682	0.98	0.0197622	0.98	0.565542	0.98	0.335077	0.98	11.4088	0.98	0.00662184		-0.0122533	0.0100175	-0.0437603	0.0241977	-0.0416996	0.0230779	-0.0427303	0.0236551
								1	36.5917	1	0.0324396	1	28.8868	1	1.43593	1	10.6378	1	0.0465811										1	4.78776	1	0.019923	1	-5.03043	1	0.560394	1	11.7543	1	0.0111647		-0.0133254	0.0102695	-0.0451897	0.0249454	-0.0431014	0.0238112	-0.0441451	0.0243951
								1.02	39.2303	1.02	0.0317386	1.02	33.624	1.02	1.4334	1.02	10.5847	1.02	0.0454943										1.02	10.3678	1.02	0.0221705	1.02	-10.6761	1.02	0.743672	1.02	11.8182	1.02	0.0164876		-0.0140609	0.00908516	-0.0466379	0.0257034	-0.0445229	0.0245552	-0.0455784	0.0251453
								1.04	41.6057	1.04	0.0348126	1.04	37.1659	1.04	1.39253	1.04	9.93655	1.04	0.0484776										1.04	17.0396	1.04	0.0225908	1.04	-16.1845	1.04	0.931133	1.04	11.604	1.04	0.0210351		-0.0140609	0.00908516	-0.0481065	0.0264701	-0.0459659	0.0253086	-0.0470326	0.0259045
								1.06	43.4615	1.06	0.0355111	1.06	39.1169	1.06	1.32315	1.06	8.63509	1.06	0.0469863										1.06	24.6628	1.06	0.0231895	1.06	-21.3092	1.06	0.778133	1.06	11.1965	1.06	0.0180445		-0.0140913	0.00722511	-0.0496049	0.0272511	-0.0474398	0.0260768	-0.048517	0.0266782
								1.08	44.6539	1.08	0.0347099	1.08	39.1248	1.08	1.21815	1.08	6.69847	1.08	0.0422818										1.08	32.802	1.08	0.0215343	1.08	-25.7735	1.08	0.86004	1.08	10.6888	1.08	0.0185203		-0.0154947	0.00667306	-0.0511334	0.0280474	-0.0489444	0.0268607	-0.0500319	0.0274674
								1.1	45.2167	1.1	0.0359	1.1	36.9387	1.1	0.993663	1.1	4.23165	1.1	0.0356725										1.1	40.8296	1.1	0.0214979	1.1	-29.2934	1.1	0.808054	1.1	10.2124	1.1	0.0173715		-0.0154947	0.00667306	-0.0526916	0.0288599	-0.0504794	0.027661	-0.0515763	0.0282727
								1.12	45.2569	1.12	0.0358224	1.12	32.4563	1.12	0.783024	1.12	1.42037	1.12	0.0280498										1.12	48.0041	1.12	0.0257291	1.12	-31.6179	1.12	0.724844	1.12	9.86481	1.12	0.0186496		-0.0162299	0.00618307	-0.0542782	0.0296889	-0.0520433	0.0284782	-0.0531494	0.0290947
								1.14	45.0948	1.14	0.0357614	1.14	25.7615	1.14	0.307776	1.14	-1.48821	1.14	0.0110065										1.14	53.6309	1.14	0.0256941	1.14	-32.5552	1.14	0.642964	1.14	9.74517	1.14	0.0165204		-0.0163747	0.00629791	-0.0558914	0.0305348	-0.0536339	0.0293122	-0.0547498	0.0299339
								1.16	45.0602	1.16	0.0383682	1.16	17.1358	1.16	-0.00379446	1.16	-4.2201	1.16	-0.000145586										1.16	57.1278	1.16	0.0283126	1.16	-32.0071	1.16	0.336089	1.16	9.88314	1.16	0.00951555		-0.0178151	0.00628487	-0.0575294	0.0313976	-0.0552489	0.0301629	-0.0563749	0.0307899
								1.18	45.4523	1.18	0.0383349	1.18	7.05125	1.18	-0.388496	1.18	-6.51326	1.18	-0.014893										1.18	58.1638	1.18	0.0278483	1.18	-29.9753	1.18	0.203024	1.18	10.2867	1.18	0.00565386		-0.0177295	0.00630342	-0.0591903	0.0322771	-0.0568857	0.0310297	-0.0580236	0.0316629
								1.2	46.4228	1.2	0.0430466	1.2	-3.86232	1.2	-0.600995	1.2	-8.15406	1.2	-0.0258708										1.2	56.7516	1.2	0.0292803	1.2	-26.5571	1.2	0.00993163	1.2	10.9581	1.2	0.000290801		-0.0204236	0.00715603	-0.0608726	0.0331734	-0.0585428	0.0319126	-0.0596946	0.0325532
								1.22	47.9743	1.22	0.04596	1.22	-14.8705	1.22	-0.928808	1.22	-9.00262	1.22	-0.042688										1.22	53.2383	1.22	0.0307266	1.22	-21.9352	1.22	-0.157301	1.22	11.9109	1.22	-0.00483333		-0.0201547	0.00693773	-0.0625758	0.0340866	-0.0602197	0.0328116	-0.061387	0.0334605
								1.24	50.1006	1.24	0.0455195	1.24	-25.2014	1.24	-1.17736	1.24	-9.00289	1.24	-0.0535926										1.24	48.2398	1.24	0.0308203	1.24	-16.3611	1.24	-0.349583	1.24	13.1712	1.24	-0.0107743		-0.0222248	0.00785438	-0.0642996	0.0350166	-0.0619162	0.033727	-0.0631008	0.0343852
								1.26	52.622	1.26	0.0511731	1.26	-34.1286	1.26	-1.3513	1.26	-8.18147	1.26	-0.0691503										1.26	42.546	1.26	0.0319597	1.26	-10.136	1.26	-0.52828	1.26	14.7718	1.26	-0.0168837		-0.0236725	0.00966213	-0.0660444	0.0359636	-0.0636333	0.0346589	-0.064836	0.035327
								1.28	55.2725	1.28	0.0541651	1.28	-41.0459	1.28	-1.44226	1.28	-6.634	1.28	-0.0781203										1.28	37.0187	1.28	0.031607	1.28	-3.5891	1.28	-0.690493	1.28	16.7508	1.28	-0.0218245		-0.0235792	0.00966589	-0.0678112	0.0369278	-0.065372	0.0356077	-0.0665945	0.0362866
								1.3	57.7675	1.3	0.0539863	1.3	-45.5305	1.3	-1.46469	1.3	-4.50663	1.3	-0.079073										1.3	32.4139	1.3	0.0306247	1.3	2.93467	1.3	-0.842147	1.3	19.1028	1.3	-0.0257905		-0.0245306	0.0111089	-0.069601	0.0379088	-0.0671335	0.0365732	-0.0683771	0.0372637
								1.32	59.8571	1.32	0.0565743	1.32	-47.3828	1.32	-1.60424	1.32	-1.97689	1.32	-0.090759										1.32	29.2492	1.32	0.0298903	1.32	9.09189	1.32	-0.936942	1.32	21.7482	1.32	-0.0280055		-0.0253844	0.0122172	-0.0714148	0.038906	-0.0689193	0.037555	-0.070185	0.0382577
								1.34	61.2922	1.34	0.0560971	1.34	-46.639	1.34	-1.21804	1.34	0.763315	1.34	-0.0683285										1.34	27.7447	1.34	0.0299292	1.34	14.5652	1.34	-1.01537	1.34	24.5363	1.34	-0.0303893		-0.0253523	0.0122074	-0.073254	0.039919	-0.0707303	0.0385525	-0.0720187	0.0392676
								1.36	62.0695	1.36	0.0584051	1.36	-43.545	1.36	-1.23976	1.36	3.5261	1.36	-0.0724085										1.36	27.7889	1.36	0.0272185	1.36	19.085	1.36	-1.04664	1.36	27.2455	1.36	-0.0284879		-0.0267904	0.0149429	-0.0751188	0.0409463	-0.0725673	0.0395645	-0.0738794	0.0402927
								1.38	62.2738	1.38	0.0585842	1.38	-38.5095	1.38	-0.969723	1.38	6.14293	1.38	-0.0568104										1.38	28.9884	1.38	0.0263365	1.38	22.4496	1.38	-1.05339	1.38	29.6219	1.38	-0.0277426		-0.0267871	0.0149063	-0.0770095	0.0419865	-0.0744303	0.0405895	-0.0757668	0.0413311
								1.4	62.0861	1.4	0.053778	1.4	-32.0333	1.4	-0.670766	1.4	8.48165	1.4	-0.0360724										1.4	30.7721	1.4	0.0262451	1.4	24.5342	1.4	-1.03822	1.4	31.4161	1.4	-0.0272482		-0.0288163	0.017787	-0.0789265	0.0430381	-0.0763198	0.0416259	-0.0776813	0.0423813
								1.42	61.7378	1.42	0.0545895	1.42	-24.6309	1.42	-0.296589	1.42	10.4603	1.42	-0.0161907										1.42	32.5482	1.42	0.0281893	1.42	25.2884	1.42	-0.951363	1.42	32.4401	1.42	-0.0268183		-0.0295169	0.0190394	-0.08087	0.0440994	-0.078235	0.0426718	-0.0796227	0.0434415
								1.44	61.5066	1.44	0.0522521	1.44	-16.7621	1.44	0.0847487	1.44	12.0528	1.44	0.0044283										1.44	33.8601	1.44	0.0270933	1.44	24.7186	1.44	-0.826288	1.44	32.6074	1.44	-0.0223869		-0.0294058	0.0188861	-0.0828397	0.0451691	-0.0801757	0.0437258	-0.0815914	0.0445106
								1.46	61.579	1.46	0.0488503	1.46	-8.7889	1.46	0.371046	1.46	13.281	1.46	0.0181257										1.46	34.5248	1.46	0.0302327	1.46	22.8676	1.46	-0.645326	1.46	31.9604	1.46	-0.0195099		-0.0304631	0.0195115	-0.0848352	0.0462459	-0.082142	0.0447868	-0.0835865	0.0455872
								1.48	62.295	1.48	0.0491372	1.48	-0.958079	1.48	0.720721	1.48	14.1953	1.48	0.0354143										1.48	34.7255	1.48	0.0328355	1.48	19.797	1.48	-0.485163	1.48	30.68	1.48	-0.0159306		-0.0321054	0.0205836	-0.0868561	0.0473286	-0.0841328	0.0458533	-0.0856072	0.0466698
								1.5	63.5451	1.5	0.0502601	1.5	6.5661	1.5	1.1108	1.5	14.8395	1.5	0.0558289										1.5	34.968	1.5	0.0328068	1.5	15.5764	1.5	-0.203654	1.5	29.0393	1.5	-0.00668122		-0.0320608	0.0205255	-0.0889025	0.0484169	-0.0861485	0.0469253	-0.087654	0.0477582
								1.52	65.3378	1.52	0.0528528	1.52	13.6693	1.52	1.21409	1.52	15.2262	1.52	0.0641681										1.52	35.9972	1.52	0.0315826	1.52	10.2919	1.52	-0.0202695	1.52	27.348	1.52	-0.000640164		-0.0332916	0.0210492	-0.0909745	0.0495104	-0.088189	0.0480023	-0.0897264	0.048852
								1.54	67.5529	1.54	0.0528982	1.54	20.2283	1.54	1.35448	1.54	15.3167	1.54	0.0716494										1.54	38.6359	1.54	0.031575	1.54	4.06913	1.54	0.173024	1.54	25.9037	1.54	0.00546324		-0.0332506	0.0210867	-0.0930711	0.050609	-0.090254	0.0490842	-0.091824	0.0499511
								1.56	69.9712	1.56	0.0544408	1.56	26.067	1.56	1.25335	1.56	15.0214	1.56	0.0682335										1.56	43.5305	1.56	0.0321999	1.56	-2.90596	1.56	0.388686	1.56	24.8853	1.56	0.0125157		-0.0354178	0.0216448	-0.0951925	0.0517128	-0.0923438	0.0501716	-0.0939465	0.0510556
								1.58	72.3254	1.58	0.0544696	1.58	30.9347	1.58	1.40666	1.58	14.2218	1.58	0.07662										1.58	51.017	1.58	0.0323956	1.58	-10.3547	1.58	0.581872	1.58	24.3609	1.58	0.0188501		-0.0354424	0.0216459	-0.0973383	0.0528225	-0.0944581	0.051265	-0.0960935	0.0521658
								1.6	74.2951	1.6	0.0564983	1.6	34.5166	1.6	1.36313	1.6	12.8051	1.6	0.0770147										1.6	60.9637	1.6	0.034421	1.6	-17.901	1.6	0.744311	1.6	24.2424	1.6	0.0256199		-0.0369366	0.0209419	-0.0995081	0.0539387	-0.0965967	0.0523652	-0.0982646	0.0532827
								1.62	75.5958	1.62	0.0594648	1.62	36.4755	1.62	1.42955	1.62	10.7047	1.62	0.0850078										1.62	72.7515	1.62	0.0352815	1.62	-25.0832	1.62	0.834553	1.62	24.3245	1.62	0.0294443		-0.0369275	0.020919	-0.101701	0.0550627	-0.0987588	0.0534734	-0.100459	0.0544074
								1.64	76.0816	1.64	0.0599191	1.64	36.5151	1.64	1.05056	1.64	7.93185	1.64	0.0629487										1.64	85.3465	1.64	0.0354287	1.64	-31.3936	1.64	0.958856	1.64	24.3344	1.64	0.033971		-0.039053	0.0202502	-0.103917	0.0561957	-0.100944	0.0545906	-0.102676	0.0555411
								1.66	75.8241	1.66	0.0624317	1.66	34.4467	1.66	0.967733	1.66	4.59196	1.66	0.0604173										1.66	97.4453	1.66	0.0321299	1.66	-36.3412	1.66	0.832595	1.66	23.9843	1.66	0.0267512		-0.0409421	0.0188042	-0.106154	0.0573388	-0.10315	0.0557179	-0.104914	0.0566845
								1.68	75.0986	1.68	0.0619916	1.68	30.2417	1.68	0.746534	1.68	0.879382	1.68	0.0462788										1.68	107.741	1.68	0.0369832	1.68	-39.5152	1.68	0.689437	1.68	23.0844	1.68	0.0254976		-0.0409317	0.0188965	-0.10841	0.0584931	-0.105375	0.0568564	-0.107171	0.0578391
								1.7	74.1114	1.7	0.0612964	1.7	24.0508	1.7	0.274668	1.7	-2.94641	1.7	0.0168361										1.7	115.103	1.7	0.0349498	1.7	-40.6567	1.7	0.686827	1.7	21.5627	1.7	0.0240044		-0.0431261	0.0187494	-0.110685	0.0596596	-0.107619	0.058007	-0.109446	0.0590059
								1.72	73.2822	1.72	0.0650409	1.72	16.204	1.72	-0.0290895	1.72	-6.59034	1.72	-0.00189201										1.72	118.808	1.72	0.0388818	1.72	-39.6974	1.72	0.579768	1.72	19.5205	1.72	0.0225424		-0.0452148	0.0195453	-0.112975	0.060839	-0.109877	0.05917	-0.111736	0.0601854
								1.74	72.9476	1.74	0.0651057	1.74	7.16973	1.74	-0.362609	1.74	-9.75864	1.74	-0.0236079										1.74	118.66	1.74	0.0388816	1.74	-36.7736	1.74	0.298085	1.74	17.2195	1.74	0.01159		-0.0452058	0.0195253	-0.115279	0.0620318	-0.112149	0.0603459	-0.11404	0.0613781
								1.76	73.3087	1.76	0.0667294	1.76	-2.50044	1.76	-0.701636	1.76	-12.1903	1.76	-0.0468197										1.76	114.95	1.76	0.0416704	1.76	-32.2115	1.76	0.164275	1.76	14.9978	1.76	0.00684542		-0.0478629	0.0204347	-0.117597	0.0632383	-0.114433	0.0615349	-0.116358	0.0625844
								1.78	74.2824	1.78	0.0666722	1.78	-12.2336	1.78	-0.974064	1.78	-13.6822	1.78	-0.064943										1.78	108.433	1.78	0.0422783	1.78	-26.4657	1.78	-0.0218403	1.78	13.234	1.78	-0.000923373		-0.0478618	0.0204347	-0.119927	0.0644588	-0.116728	0.0627372	-0.118687	0.0638047
								1.8	75.6976	1.8	0.0685435	1.8	-21.4838	1.8	-1.2124	1.8	-14.1047	1.8	-0.0831019										1.8	100.144	1.8	0.042258	1.8	-20.0463	1.8	-0.244454	1.8	12.2473	1.8	-0.0103301		-0.0511019	0.02154	-0.122268	0.0656933	-0.119034	0.0639528	-0.121028	0.065039
								1.82	77.3785	1.82	0.068591	1.82	-29.7688	1.82	-1.52208	1.82	-13.4107	1.82	-0.104401										1.82	91.1726	1.82	0.041908	1.82	-13.4391	1.82	-0.40435	1.82	12.2161	1.82	-0.0169455		-0.0530613	0.0224202	-0.124621	0.0669415	-0.12135	0.0651816	-0.12338	0.0662867
								1.84	78.9153	1.84	0.0709424	1.84	-36.6962	1.84	-1.43933	1.84	-11.643	1.84	-0.102109										1.84	82.4885	1.84	0.0455731	1.84	-7.03239	1.84	-0.510743	1.84	13.1579	1.84	-0.0232761		-0.0531101	0.0224295	-0.126985	0.0682033	-0.123677	0.0664233	-0.125744	0.0675481
								1.86	79.9973	1.86	0.0739385	1.86	-41.9672	1.86	-1.27709	1.86	-8.92929	1.86	-0.0944259										1.86	74.7694	1.86	0.0415804	1.86	-1.07872	1.86	-0.721839	1.86	14.8989	1.86	-0.0300143		-0.0548147	0.0250465	-0.129362	0.0694781	-0.126015	0.0676778	-0.12812	0.0688229
								1.88	80.3404	1.88	0.0738281	1.88	-45.3821	1.88	-1.40841	1.88	-5.474	1.88	-0.10398										1.88	68.363	1.88	0.04159	1.88	4.31336	1.88	-0.861948	1.88	17.1438	1.88	-0.0358484		-0.0560483	0.0270342	-0.131751	0.0707652	-0.128366	0.0689441	-0.130509	0.0701096
								1.9	79.7967	1.9	0.0758561	1.9	-46.8409	1.9	-1.32202	1.9	-1.53738	1.9	-0.100283										1.9	63.2673	1.9	0.0417034	1.9	9.14117	1.9	-0.939725	1.9	19.5159	1.9	-0.0391897		-0.055681	0.0271015	-0.134154	0.0720633	-0.13073	0.0702213	-0.132911	0.0714077
								1.92	78.4546	1.92	0.0768073	1.92	-46.3409	1.92	-1.14466	1.92	2.59487	1.92	-0.0879179										1.92	59.212	1.92	0.0408378	1.92	13.4483	1.92	-1.00886	1.92	21.6455	1.92	-0.0411996		-0.0577553	0.0299023	-0.13657	0.0733708	-0.133107	0.0715081	-0.135328	0.0727154
								1.94	76.4459	1.94	0.0768554	1.94	-43.9737	1.94	-0.937375	1.94	6.64672	1.94	-0.0720424										1.94	55.8342	1.94	0.0408879	1.94	17.264	1.94	-1.14846	1.94	23.2587	1.94	-0.0469583		-0.0577553	0.0299023	-0.139	0.074686	-0.135499	0.0728023	-0.137758	0.0740308
								1.96	74.0936	1.96	0.0745508	1.96	-39.9058	1.96	-0.466313	1.96	10.3894	1.96	-0.034764										1.96	52.7809	1.96	0.0399432	1.96	20.5484	1.96	-0.919085	1.96	24.2188	1.96	-0.0367112		-0.0598306	0.0324367	-0.141445	0.0760071	-0.137904	0.0741022	-0.140203	0.0753522
								1.98	71.7845	1.98	0.074553	1.98	-34.3559	1.98	-0.164696	1.98	13.6671	1.98	-0.0122786										1.98	49.7927	1.98	0.0399044	1.98	23.1678	1.98	-1.01662	1.98	24.5057	1.98	-0.0405677		-0.0598306	0.0324367	-0.143903	0.077332	-0.140322	0.0754057	-0.142662	0.0766777
								2	69.7932	2	0.0731346	2	-27.572	2	0.178715	2	16.4042	2	0.0130703										2	46.8196	2	0.0384557	2	24.9191	2	-0.932335	2	24.241	2	-0.0358536		-0.0609551	0.034164	-0.146373	0.0786587	-0.142753	0.0767109	-0.145134	0.0780053
								2.02	68.2688	2.02	0.0754871	2.02	-19.8136	2.02	0.528035	2.02	18.592	2.02	0.0398599										2.02	43.9889	2.02	0.041462	2.02	25.5703	2.02	-0.794437	2.02	23.5911	2.02	-0.0329389		-0.0609551	0.034164	-0.148855	0.0799859	-0.145194	0.0780161	-0.147618	0.0793335
								2.04	67.4689	2.04	0.0758084	2.04	-11.3439	2.04	0.83173	2.04	20.2601	2.04	0.0630521										2.04	41.5855	2.04	0.0413553	2.04	24.9264	2.04	-0.603022	2.04	22.7496	2.04	-0.0249382		-0.0628627	0.0356887	-0.151349	0.0813124	-0.147645	0.0793201	-0.150114	0.0806612
								2.06	67.2389	2.06	0.0746868	2.06	-2.45393	2.06	1.07626	2.06	21.4326	2.06	0.0803824										2.06	39.9634	2.06	0.045194	2.06	22.883	2.06	-0.402712	2.06	21.8513	2.06	-0.0182002		-0.0644654	0.0367305	-0.153853	0.0826371	-0.150106	0.080622	-0.152621	0.0819875
								2.08	67.4129	2.08	0.0788741	2.08	6.52292	2.08	1.25872	2.08	22.098	2.08	0.0992802										2.08	39.4908	2.08	0.046544	2.08	19.4663	2.08	-0.194399	2.08	20.9786	2.08	-0.00904813		-0.0644606	0.0367427	-0.156366	0.0839595	-0.152576	0.0819213	-0.155138	0.0833116
								2.1	67.9508	2.1	0.0796474	2.1	15.1937	2.1	1.39361	2.1	22.195	2.1	0.110997										2.1	40.4737	2.1	0.04663	2.1	14.8387	2.1	0.0187866	2.1	20.1356	2.1	0.000876018		-0.067128	0.0373121	-0.158889	0.0852797	-0.155053	0.0832179	-0.157664	0.0846338
								2.12	68.5296	2.12	0.0786751	2.12	23.0936	2.12	1.43229	2.12	21.619	2.12	0.112685										2.12	43.1061	2.12	0.0452094	2.12	9.2798	2.12	0.230814	2.12	19.2775	2.12	0.010435		-0.0697216	0.0380741	-0.16142	0.0865978	-0.157539	0.0845124	-0.160199	0.0859538
								2.14	68.9542	2.14	0.0786861	2.14	29.7142	2.14	1.40821	2.14	20.2572	2.14	0.110807										2.14	47.4316	2.14	0.0452402	2.14	3.14598	2.14	0.419352	2.14	18.3271	2.14	0.0189716		-0.0697216	0.0380741	-0.16396	0.0879147	-0.160033	0.0858055	-0.162744	0.0872729
								2.16	69.0274	2.16	0.0785437	2.16	34.5469	2.16	1.35536	2.16	18.0344	2.16	0.106455										2.16	53.3325	2.16	0.0477371	2.16	-3.17502	2.16	0.612405	2.16	17.2103	2.16	0.0292344		-0.0722335	0.0376197	-0.166508	0.0892312	-0.162536	0.0870986	-0.165295	0.0885914
								2.18	68.5835	2.18	0.0784072	2.18	37.1456	2.18	1.2757	2.18	14.9587	2.18	0.100024										2.18	60.5321	2.18	0.0492721	2.18	-9.30544	2.18	0.742781	2.18	15.8836	2.18	0.0365983		-0.0722335	0.0376197	-0.169063	0.0905489	-0.165046	0.0883928	-0.167855	0.0899113
								2.2	67.6934	2.2	0.0825758	2.2	37.1977	2.2	1.24611	2.2	11.1539	2.2	0.102898										2.2	68.5929	2.2	0.0492636	2.2	-14.9091	2.2	0.822302	2.2	14.3341	2.2	0.0405096		-0.0755583	0.0375921	-0.171625	0.0918693	-0.167563	0.0896899	-0.170421	0.0912337
								2.22	66.3539	2.22	0.0826978	2.22	34.5736	2.22	0.787744	2.22	6.86169	2.22	0.0651447										2.22	76.9384	2.22	0.0469664	2.22	-19.7057	2.22	0.822794	2.22	12.5897	2.22	0.0386437		-0.078837	0.0381474	-0.174193	0.0931936	-0.170085	0.090991	-0.172993	0.0925601
								2.24	64.7628	2.24	0.0852074	2.24	29.3653	2.24	0.596711	2.24	2.41876	2.24	0.0508442										2.24	84.8689	2.24	0.0466563	2.24	-23.4775	2.24	0.794379	2.24	10.6884	2.24	0.0370627		-0.0789556	0.0382888	-0.176766	0.0945231	-0.172613	0.0922972	-0.175569	0.0938915
								2.26	63.1174	2.26	0.087328	2.26	21.8855	2.26	0.230542	2.26	-1.79451	2.26	0.0201328										2.26	91.6347	2.26	0.0467456	2.26	-26.062	2.26	0.729092	2.26	8.69173	2.26	0.0340818		-0.0814485	0.0385793	-0.179341	0.0958589	-0.175142	0.0936094	-0.178147	0.095229
								2.28	61.632	2.28	0.087415	2.28	12.6416	2.28	-0.118014	2.28	-5.41427	2.28	-0.0103162										2.28	96.4845	2.28	0.0500132	2.28	-27.3524	2.28	0.629702	2.28	6.65675	2.28	0.0314934		-0.0848972	0.0398061	-0.181917	0.0972016	-0.177672	0.0949281	-0.180726	0.0965733
								2.3	60.393	2.3	0.0876888	2.3	2.28052	2.3	-0.445863	2.3	-8.14931	2.3	-0.0390972										2.3	98.7784	2.3	0.0500051	2.3	-27.2943	2.3	0.464679	2.3	4.65032	2.3	0.0232363		-0.0848972	0.0398061	-0.184492	0.0985517	-0.180201	0.0962537	-0.183305	0.0979249
								2.32	59.4723	2.32	0.0894893	2.32	-8.47788	2.32	-0.769095	2.32	-9.81526	2.32	-0.0688258										2.32	98.089	2.32	0.0508868	2.32	-25.8895	2.32	0.307873	2.32	2.75073	2.32	0.0156667		-0.0874251	0.0403938	-0.187066	0.0999093	-0.182728	0.0975864	-0.185881	0.0992839
								2.34	58.808	2.34	0.0892374	2.34	-18.92	2.34	-1.02785	2.34	-10.3444	2.34	-0.0917227										2.34	94.2322	2.34	0.0509082	2.34	-23.208	2.34	0.0825687	2.34	1.02601	2.34	0.00420343		-0.0874416	0.0403603	-0.189637	0.101275	-0.18525	0.0989261	-0.188454	0.10065
								2.36	58.2764	2.36	0.0892848	2.36	-28.4072	2.36	-1.24172	2.36	-9.77022	2.36	-0.110867										2.36	87.3546	2.36	0.0541378	2.36	-19.3855	2.36	-0.0982064	2.36	-0.449381	2.36	-0.00531667		-0.0899306	0.0414395	-0.192203	0.102647	-0.187768	0.100273	-0.191023	0.102024
								2.38	57.8215	2.38	0.0893426	2.38	-36.4281	2.38	-1.3662	2.38	-8.19731	2.38	-0.12206										2.38	77.9477	2.38	0.0542078	2.38	-14.6159	2.38	-0.238422	2.38	-1.58047	2.38	-0.0129243		-0.0898996	0.0413525	-0.194765	0.104026	-0.190281	0.101626	-0.193587	0.103404
								2.4	57.265	2.4	0.0914952	2.4	-42.6331	2.4	-1.5768	2.4	-5.77282	2.4	-0.144269										2.4	66.7541	2.4	0.0560475	2.4	-9.14285	2.4	-0.438704	2.4	-2.29792	2.4	-0.0245883		-0.0926615	0.0434217	-0.197323	0.105412	-0.19279	0.102984	-0.196146	0.104791
								2.42	56.3798	2.42	0.0920768	2.42	-46.8393	2.42	-1.2491	2.42	-2.66381	2.42	-0.115013										2.42	54.6966	2.42	0.0544707	2.42	-3.23401	2.42	-0.614739	2.42	-2.52797	2.42	-0.0334853		-0.0926558	0.0436135	-0.199875	0.106802	-0.195294	0.104348	-0.198701	0.106182
								2.44	55.0923	2.44	0.0916302	2.44	-49.0123	2.44	-1.3645	2.44	0.954118	2.44	-0.125029										2.44	42.7212	2.44	0.0544811	2.44	2.83869	2.44	-0.768045	2.44	-2.24354	2.44	-0.0418439		-0.0952692	0.0462467	-0.202424	0.108196	-0.197794	0.105716	-0.201252	0.107578
								2.46	53.2727	2.46	0.0937061	2.46	-49.241	2.46	-1.40159	2.46	4.89549	2.46	-0.131337										2.46	31.6974	2.46	0.0541336	2.46	8.82701	2.46	-0.889218	2.46	-1.42593	2.46	-0.0481366		-0.0973117	0.048618	-0.204969	0.109593	-0.200292	0.107086	-0.203799	0.108975
								2.48	51.0093	2.48	0.0938616	2.48	-47.6952	2.48	-1.04374	2.48	8.96518	2.48	-0.0979673										2.48	22.2504	2.48	0.0513069	2.48	14.5146	2.48	-0.954506	2.48	-0.117186	2.48	-0.0489728		-0.0973598	0.0485861	-0.207511	0.11099	-0.202786	0.108458	-0.206343	0.110374
								2.5	48.3455	2.5	0.0941022	2.5	-44.5917	2.5	-0.747156	2.5	12.9587	2.5	-0.0703091										2.5	14.6873	2.5	0.0513176	2.5	19.7229	2.5	-1.00722	2.5	1.58958	2.5	-0.0516883		-0.0992741	0.0513448	-0.210049	0.112386	-0.205277	0.109828	-0.208884	0.111771
								2.52	45.4224	2.52	0.0955174	2.52	-40.1555	2.52	-0.370042	2.52	16.6736	2.52	-0.0353455										2.52	9.0341	2.52	0.0516412	2.52	24.3089	2.52	-1.01875	2.52	3.55804	2.52	-0.0526097		-0.102014	0.0535178	-0.212584	0.113779	-0.207765	0.111195	-0.211422	0.113166
								2.54	42.596	2.54	0.0955721	2.54	-34.592	2.54	-0.0504401	2.54	19.9283	2.54	-0.00482067										2.54	5.04925	2.54	0.0514955	2.54	28.1446	2.54	-1.02184	2.54	5.60848	2.54	-0.0526203		-0.101906	0.0535107	-0.215115	0.115167	-0.210248	0.112556	-0.213956	0.114556
								2.56	40.0257	2.56	0.0962517	2.56	-28.0849	2.56	0.262592	2.56	22.577	2.56	0.0252749										2.56	2.30089	2.56	0.0491396	2.56	31.0917	2.56	-0.987929	2.56	7.50617	2.56	-0.0485464		-0.103284	0.0552651	-0.217641	0.116548	-0.212726	0.113911	-0.216487	0.115939
								2.58	37.8646	2.58	0.0960602	2.58	-20.7985	2.58	0.631525	2.58	24.5247	2.58	0.0606645										2.58	0.389345	2.58	0.0508073	2.58	32.9963	2.58	-0.892187	2.58	9.04642	2.58	-0.0453296		-0.103299	0.0552848	-0.220162	0.11792	-0.215198	0.115257	-0.219012	0.117314
								2.6	36.4345	2.6	0.0986982	2.6	-12.8965	2.6	0.901321	2.6	25.7312	2.6	0.0889588										2.6	-0.998566	2.6	0.0507986	2.6	33.6786	2.6	-0.741427	2.6	10.05	2.6	-0.0376634		-0.106352	0.0573704	-0.222676	0.119284	-0.217662	0.116593	-0.221531	0.11868
								2.62	35.5933	2.62	0.0982353	2.62	-4.58559	2.62	1.13725	2.62	26.1949	2.62	0.111718										2.62	-2.02406	2.62	0.0555644	2.62	32.947	2.62	-0.54836	2.62	10.3819	2.62	-0.0304693		-0.108815	0.0595447	-0.225183	0.120637	-0.220118	0.117919	-0.224042	0.120036
								2.64	35.4296	2.64	0.096505	2.64	3.86811	2.64	1.28914	2.64	25.9408	2.64	0.124408										2.64	-2.58466	2.64	0.0581297	2.64	30.6458	2.64	-0.351633	2.64	10.0294	2.64	-0.0204403		-0.108815	0.0595447	-0.227681	0.12198	-0.222565	0.119234	-0.226546	0.121381
								2.66	35.8565	2.66	0.0977272	2.66	12.1115	2.66	1.39962	2.66	24.9958	2.66	0.136781										2.66	-2.411	2.66	0.0581317	2.66	26.6962	2.66	-0.141948	2.66	9.05263	2.66	-0.00825166		-0.111856	0.060496	-0.230171	0.123312	-0.225002	0.120538	-0.229042	0.122716
								2.68	36.6644	2.68	0.0974225	2.68	19.7067	2.68	1.40768	2.68	23.3771	2.68	0.13714										2.68	-1.14594	2.68	0.0572587	2.68	21.1483	2.68	0.0748588	2.68	7.5996	2.68	0.00428631		-0.115424	0.061663	-0.232652	0.124634	-0.22743	0.121832	-0.231528	0.124042
								2.7	37.5734	2.7	0.0990025	2.7	26.1588	2.7	1.53082	2.7	21.0926	2.7	0.151555										2.7	1.54296	2.7	0.0572009	2.7	14.2163	2.7	0.283958	2.7	5.85862	2.7	0.0162426		-0.115489	0.0617367	-0.235123	0.125947	-0.229848	0.123117	-0.234005	0.125358
								2.72	38.3057	2.72	0.100766	2.72	30.9676	2.72	1.29421	2.72	18.1568	2.72	0.130412										2.72	5.86068	2.72	0.0595403	2.72	6.29003	2.72	0.460005	2.72	4.05103	2.72	0.0273888		-0.119017	0.0618816	-0.237585	0.127253	-0.232256	0.124394	-0.236473	0.126667
								2.74	38.5369	2.74	0.100572	2.74	33.6926	2.74	1.09816	2.74	14.6164	2.74	0.110444										2.74	11.7684	2.74	0.0594874	2.74	-2.09382	2.74	0.642486	2.74	2.37145	2.74	0.0382198		-0.119032	0.0618885	-0.240037	0.128552	-0.234656	0.125665	-0.238932	0.127969
								2.76	38.2394	2.76	0.104636	2.76	34.0264	2.76	1.06756	2.76	10.5814	2.76	0.111706										2.76	18.9424	2.76	0.0612747	2.76	-10.3072	2.76	0.747853	2.76	0.966465	2.76	0.0458245		-0.122554	0.0618843	-0.24248	0.129846	-0.237047	0.126932	-0.241381	0.129266
								2.78	37.2937	2.78	0.104531	2.78	31.8377	2.78	0.820113	2.78	6.24099	2.78	0.0857273										2.78	26.8012	2.78	0.0613231	2.78	-17.7072	2.78	0.798054	2.78	-0.0913586	2.78	0.0489392		-0.122495	0.0616984	-0.244912	0.131136	-0.239428	0.128195	-0.243819	0.13056
								2.8	35.937	2.8	0.105222	2.8	27.2055	2.8	0.491444	2.8	1.87016	2.8	0.0517107										2.8	34.5499	2.8	0.0584339	2.8	-23.721	2.8	0.875125	2.8	-0.815553	2.8	0.051137		-0.126948	0.0629933	-0.247332	0.132425	-0.241798	0.129457	-0.246245	0.131852
								2.82	34.3331	2.82	0.106173	2.82	20.4039	2.82	0.123573	2.82	-2.1927	2.82	0.0131201										2.82	41.2933	2.82	0.0591704	2.82	-27.9202	2.82	0.661407	2.82	-1.30544	2.82	0.0391357		-0.12689	0.0629026	-0.249739	0.133712	-0.244155	0.130717	-0.248657	0.133142
								2.84	32.8464	2.84	0.105968	2.84	11.8748	2.84	-0.221926	2.84	-5.5811	2.84	-0.023517										2.84	46.2177	2.84	0.059109	2.84	-30.065	2.84	0.743672	2.84	-1.68749	2.84	0.0439577		-0.129809	0.063484	-0.252132	0.134998	-0.246498	0.131977	-0.251055	0.134431
								2.86	31.7275	2.86	0.1092	2.86	2.17191	2.86	-0.556933	2.86	-7.95328	2.86	-0.0608172										2.86	48.6896	2.86	0.0628352	2.86	-30.1294	2.86	0.498968	2.86	-2.10518	2.86	0.0313527		-0.132896	0.0648006	-0.254508	0.136284	-0.248825	0.133236	-0.253437	0.135719
								2.88	31.1258	2.88	0.0997827	2.88	-8.09231	2.88	-0.85575	2.88	-9.04483	2.88	-0.0853891										2.88	48.3478	2.88	0.0593373	2.88	-28.2895	2.88	0.396103	2.88	-2.67336	2.88	0.0235037		-0.132826	0.0647332	-0.256868	0.137569	-0.251135	0.134494	-0.255801	0.137007
								2.9	31.0887	2.9	0.109398	2.9	-18.295	2.9	-1.24807	2.9	-8.71295	2.9	-0.136537										2.9	45.1967	2.9	0.0655485	2.9	-24.8756	2.9	0.220507	2.9	-3.43589	2.9	0.0144539		-0.136168	0.0657361	-0.25921	0.138854	-0.253426	0.135751	-0.258147	0.138294
								2.92	31.59	2.92	0.110151	2.92	-27.8416	2.92	-1.14699	2.92	-6.96259	2.92	-0.126343										2.92	39.5857	2.92	0.0655144	2.92	-20.3079	2.92	0.0321025	2.92	-4.33556	2.92	0.00210318		-0.139705	0.067801	-0.261534	0.140137	-0.2557	0.137007	-0.260475	0.13958
								2.94	32.3733	2.94	0.110109	2.94	-36.1998	2.94	-1.38268	2.94	-3.9504	2.94	-0.152246										2.94	32.0957	2.94	0.0656467	2.94	-15.0302	2.94	-0.133839	2.94	-5.25406	2.94	-0.00878609		-0.139569	0.0676476	-0.263839	0.14142	-0.257956	0.138262	-0.262784	0.140864
								2.96	33.1018	2.96	0.112832	2.96	-42.9238	2.96	-1.58146	2.96	0.0381803	2.96	-0.178439										2.96	23.4727	2.96	0.0689872	2.96	-9.43965	2.96	-0.324389	2.96	-5.98564	2.96	-0.0223787		-0.142473	0.0699635	-0.266128	0.1427	-0.260196	0.139515	-0.265077	0.142147
								2.98	33.5313	2.98	0.112795	2.98	-47.6778	2.98	-1.39674	2.98	4.6323	2.98	-0.157546										2.98	14.4787	2.98	0.0695085	2.98	-3.85089	2.98	-0.498186	2.98	-6.31253	2.98	-0.0346282		-0.142441	0.0699897	-0.268401	0.143978	-0.26242	0.140766	-0.267353	0.143427
								3	33.2389	3	0.110549	3	-50.2656	3	-1.1896	3	9.42732	3	-0.13151										3	5.80334	3	0.0695974	3	1.52121	3	-0.658336	3	-6.02315	3	-0.0458185		-0.145441	0.072976	-0.270659	0.145254	-0.264631	0.142015	-0.269615	0.144705
								3.02	32.0716	3.02	0.1108	3.02	-50.6385	3.02	-1.3565	3.02	14.0444	3.02	-0.1503										3.02	-2.05929	3.02	0.0680783	3.02	6.54415	3.02	-0.804237	3.02	-4.99996	3.02	-0.0547511		-0.147897	0.0761651	-0.272904	0.146526	-0.266829	0.14326	-0.271864	0.145979
								3.04	30.0066	3.04	0.113876	3.04	-48.8981	3.04	-0.99802	3.04	18.1768	3.04	-0.113651										3.04	-8.8358	3.04	0.0663515	3.04	11.1441	3.04	-1.00387	3.04	-3.25053	3.04	-0.0666081		-0.147867	0.0760252	-0.275136	0.147792	-0.269015	0.1445	-0.274099	0.147247
								3.06	27.1232	3.06	0.114651	3.06	-45.2759	3.06	-0.620942	3.06	21.6207	3.06	-0.0711917										3.06	-14.4261	3.06	0.0662276	3.06	15.2809	3.06	-0.861242	3.06	-0.893499	3.06	-0.057038		-0.151092	0.0796913	-0.277356	0.149052	-0.27119	0.145734	-0.276323	0.148509
								3.08	23.8243	3.08	0.11427	3.08	-40.0882	3.08	-0.350344	3.08	24.2866	3.08	-0.0400338										3.08	-18.9231	3.08	0.0649264	3.08	18.9125	3.08	-1.00817	3.08	1.82014	3.08	-0.0654567		-0.151031	0.0796956	-0.279564	0.150304	-0.273353	0.146961	-0.278535	0.149763
								3.1	20.5658	3.1	0.117716	3.1	-33.6896	3.1	0.00851535	3.1	26.1845	3.1	0.0010024										3.1	-22.4986	3.1	0.0651088	3.1	21.9771	3.1	-1.01596	3.1	4.58046	3.1	-0.0661478		-0.153799	0.0828857	-0.281759	0.151545	-0.275504	0.148177	-0.280735	0.151007
								3.12	17.8614	3.12	0.116995	3.12	-26.4249	3.12	0.366186	3.12	27.3935	3.12	0.042842										3.12	-25.3418	3.12	0.0641551	3.12	24.3752	3.12	-1.1278	3.12	7.07443	3.12	-0.072354		-0.156381	0.0852321	-0.283941	0.152775	-0.27764	0.149381	-0.282922	0.15224
								3.14	16.0567	3.14	0.117347	3.14	-18.6005	3.14	0.697752	3.14	28.0188	3.14	0.0818794										3.14	-27.6399	3.14	0.064081	3.14	25.9573	3.14	-0.849937	3.14	9.01134	3.14	-0.0544648		-0.156381	0.0852321	-0.286108	0.153992	-0.279762	0.150573	-0.285094	0.153459
								3.16	15.4254	3.16	0.116325	3.16	-10.4745	3.16	1.08555	3.16	28.1511	3.16	0.126276										3.16	-29.4524	3.16	0.0630443	3.16	26.5434	3.16	-0.852946	3.16	10.2251	3.16	-0.0537734		-0.159707	0.0875089	-0.288259	0.155195	-0.281869	0.151751	-0.28725	0.154665
								3.18	15.77	3.18	0.116406	3.18	-2.27995	3.18	1.05789	3.18	27.831	3.18	0.123145										3.18	-30.736	3.18	0.0631034	3.18	25.9435	3.18	-0.757991	3.18	10.6557	3.18	-0.0478317		-0.159641	0.0873071	-0.290395	0.156383	-0.283959	0.152914	-0.289392	0.155857
								3.2	17.1179	3.2	0.116952	3.2	5.75846	3.2	1.48292	3.2	27.0413	3.2	0.17343										3.2	-31.3472	3.2	0.0669652	3.2	24.0026	3.2	-0.432979	3.2	10.3577	3.2	-0.0289945		-0.162851	0.0888079	-0.292514	0.157558	-0.286032	0.154064	-0.291518	0.157036
								3.22	19.2582	3.22	0.118853	3.22	13.3827	3.22	1.24843	3.22	25.7103	3.22	0.148379										3.22	-31.0658	3.22	0.0687098	3.22	20.6503	3.22	-0.315387	3.22	9.47982	3.22	-0.0216702		-0.162835	0.0888291	-0.294618	0.158719	-0.288091	0.1552	-0.293628	0.1582
								3.24	21.6559	3.24	0.119068	3.24	20.2795	3.24	1.39915	3.24	23.7402	3.24	0.166594										3.24	-29.6523	3.24	0.0689378	3.24	15.9414	3.24	-0.0637719	3.24	8.21239	3.24	-0.00439629		-0.166691	0.090215	-0.296706	0.159868	-0.290136	0.156324	-0.295724	0.159353
								3.26	24.0855	3.26	0.117208	3.26	26.097	3.26	1.35706	3.26	21.0558	3.26	0.159057										3.26	-26.8709	3.26	0.069451	3.26	10.0793	3.26	0.119095	3.26	6.78167	3.26	0.00827127		-0.170425	0.0911587	-0.298781	0.161005	-0.292167	0.157437	-0.297805	0.160493
								3.28	26.0239	3.28	0.127818	3.28	30.4588	3.28	1.28712	3.28	17.6446	3.28	0.164517										3.28	-22.5884	3.28	0.0749425	3.28	3.39966	3.28	0.312853	3.28	5.36674	3.28	0.023446		-0.170211	0.091031	-0.300842	0.162132	-0.294187	0.158542	-0.299872	0.161624
								3.3	27.3128	3.3	0.118503	3.3	33.0243	3.3	1.3129	3.3	13.5974	3.3	0.155583										3.3	-16.7755	3.3	0.0687636	3.3	-3.66238	3.3	0.576106	3.3	4.11272	3.3	0.0396151		-0.174954	0.0924332	-0.30289	0.163252	-0.296195	0.15964	-0.301927	0.162747
								3.32	27.9006	3.32	0.120181	3.32	33.534	3.32	0.866387	3.32	9.11945	3.32	0.104124										3.32	-9.54079	3.32	0.0717287	3.32	-10.6276	3.32	0.685708	3.32	3.09809	3.32	0.049185		-0.179287	0.0927675	-0.304926	0.164365	-0.298193	0.160732	-0.303969	0.163864
								3.34	27.9013	3.34	0.120089	3.34	31.8536	3.34	0.725654	3.34	4.51545	3.34	0.0871431										3.34	-1.13278	3.34	0.0716845	3.34	-17.0282	3.34	0.673551	3.34	2.34178	3.34	0.0482832		-0.179227	0.0927575	-0.30695	0.165474	-0.300179	0.161821	-0.305999	0.164976
								3.36	27.5956	3.36	0.121518	3.36	27.9971	3.36	0.37835	3.36	0.149594	3.36	0.0459763										3.36	8.05803	3.36	0.071683	3.36	-22.4552	3.36	0.790225	3.36	1.80961	3.36	0.0566457		-0.182646	0.0934396	-0.308961	0.166579	-0.302154	0.162906	-0.308015	0.166084
								3.38	27.2705	3.38	0.12192	3.38	22.1249	3.38	0.0194533	3.38	-3.61221	3.38	0.00237176										3.38	17.474	3.38	0.0702403	3.38	-26.5955	3.38	0.769292	3.38	1.40198	3.38	0.0540353		-0.182667	0.0934399	-0.310958	0.167682	-0.304115	0.163989	-0.310018	0.16719
								3.4	27.3408	3.4	0.123394	3.4	14.5313	3.4	-0.301969	3.4	-6.45899	3.4	-0.0372612										3.4	26.4606	3.4	0.0701521	3.4	-29.2423	3.4	0.714896	3.4	1.01149	3.4	0.0501515		-0.1867	0.0950233	-0.312942	0.168783	-0.306062	0.165069	-0.312007	0.168294
								3.42	27.9874	3.42	0.123319	3.42	5.61318	3.42	-0.640213	3.42	-8.18261	3.42	-0.0789508										3.42	34.324	3.42	0.0704306	3.42	-30.3002	3.42	0.631647	3.42	0.53786	3.42	0.0444873		-0.190931	0.0963688	-0.314912	0.169883	-0.307995	0.166148	-0.313982	0.169396
								3.44	29.1529	3.44	0.125531	3.44	-4.1548	3.44	-0.922545	3.44	-8.69979	3.44	-0.115808										3.44	40.4008	3.44	0.0656886	3.44	-29.7809	3.44	0.520193	3.44	-0.0738359	3.44	0.0341708		-0.190931	0.0963683	-0.316868	0.170982	-0.309913	0.167226	-0.315942	0.170498
								3.46	30.767	3.46	0.126719	3.46	-14.2375	3.46	-1.30499	3.46	-8.04662	3.46	-0.165367										3.46	44.132	3.46	0.0744382	3.46	-27.7953	3.46	0.339245	3.46	-0.837934	3.46	0.0252528		-0.19436	0.097743	-0.318812	0.172081	-0.311817	0.168303	-0.317889	0.171599
								3.48	32.6082	3.48	0.127329	3.48	-24.0649	3.48	-1.17334	3.48	-6.3547	3.48	-0.149401										3.48	45.1886	3.48	0.0758097	3.48	-24.5307	3.48	0.177844	3.48	-1.69083	3.48	0.0134823		-0.197794	0.100365	-0.320743	0.173181	-0.313709	0.169381	-0.319823	0.172701
								3.5	34.381	3.5	0.126188	3.5	-33.0594	3.5	-1.40129	3.5	-3.8136	3.5	-0.176825										3.5	43.5295	3.5	0.075605	3.5	-20.2275	3.5	-0.0205087	3.5	-2.51067	3.5	-0.00155056		-0.197851	0.100386	-0.322664	0.174282	-0.315591	0.170459	-0.321746	0.173803
								3.52	35.7943	3.52	0.126958	3.52	-40.6723	3.52	-1.58071	3.52	-0.632576	3.52	-0.200684										3.52	39.3984	3.52	0.0773086	3.52	-15.152	3.52	-0.201404	3.52	-3.13971	3.52	-0.0155703		-0.201095	0.102886	-0.324576	0.175383	-0.317465	0.171539	-0.32366	0.174905
								3.54	36.6033	3.54	0.126815	3.54	-46.4308	3.54	-1.23465	3.54	2.98861	3.54	-0.156572										3.54	33.3053	3.54	0.0773606	3.54	-9.5655	3.54	-0.384442	3.54	-3.41517	3.54	-0.0297407		-0.20106	0.102874	-0.326481	0.176486	-0.319333	0.17262	-0.325567	0.176009
								3.56	36.6368	3.56	0.129616	3.56	-49.9881	3.56	-1.4742	3.56	6.8744	3.56	-0.19108										3.56	25.9749	3.56	0.0776702	3.56	-3.69933	3.56	-0.620293	3.56	-3.18687	3.56	-0.0481783		-0.20461	0.10612	-0.328382	0.177591	-0.321198	0.173704	-0.327469	0.177114
								3.58	35.8463	3.58	0.129573	3.58	-51.1625	3.58	-1.0636	3.58	10.8741	3.58	-0.137814										3.58	18.2321	3.58	0.0776261	3.58	2.25337	3.58	-0.623701	3.58	-2.36767	3.58	-0.0484154		-0.204616	0.106164	-0.330279	0.178695	-0.323062	0.174789	-0.329368	0.17822
								3.6	34.4315	3.6	0.130349	3.6	-49.9549	3.6	-1.05233	3.6	14.8537	3.6	-0.137171										3.6	10.8752	3.6	0.0780428	3.6	8.13022	3.6	-0.84055	3.6	-0.958472	3.6	-0.0655988		-0.207654	0.109517	-0.332175	0.179799	-0.324925	0.175874	-0.331265	0.179325
								3.62	32.6044	3.62	0.131662	3.62	-46.5452	3.62	-0.559793	3.62	18.6813	3.62	-0.0737032										3.62	4.56047	3.62	0.0767609	3.62	13.7785	3.62	-0.923053	3.62	0.923963	3.62	-0.0708544		-0.207669	0.109399	-0.334069	0.180902	-0.326787	0.176959	-0.33316	0.180429
								3.64	30.7332	3.64	0.131663	3.64	-41.2522	3.64	-0.27589	3.64	22.2189	3.64	-0.0363245										3.64	-0.223125	3.64	0.0763594	3.64	19.037	3.64	-1.00262	3.64	3.09034	3.64	-0.0765591		-0.211402	0.113067	-0.335962	0.182003	-0.32865	0.178041	-0.335056	0.18153
								3.66	29.1416	3.66	0.133386	3.66	-34.482	3.66	0.0751817	3.66	25.318	3.66	0.0100282										3.66	-3.22387	3.66	0.0747485	3.66	23.7121	3.66	-1.03198	3.66	5.29581	3.66	-0.0771387		-0.214461	0.11626	-0.337854	0.183099	-0.330513	0.179121	-0.33695	0.182628
								3.68	28.1147	3.68	0.132604	3.68	-26.6662	3.68	0.433653	3.68	27.8236	3.68	0.0575043										3.68	-4.42259	3.68	0.0734756	3.68	27.5698	3.68	-1.04033	3.68	7.27301	3.68	-0.0764386		-0.214463	0.116247	-0.339746	0.184191	-0.332374	0.180195	-0.338843	0.183721
								3.7	27.9591	3.7	0.132524	3.7	-18.2104	3.7	0.734784	3.7	29.5854	3.7	0.0973762										3.7	-3.94217	3.7	0.0735031	3.7	30.3536	3.7	-1.02688	3.7	8.82095	3.7	-0.0754787		-0.217677	0.119312	-0.341636	0.185277	-0.334235	0.181264	-0.340736	0.184809
								3.72	28.7224	3.72	0.13405	3.72	-9.47324	3.72	0.991508	3.72	30.4695	3.72	0.132912										3.72	-2.07491	3.72	0.0715686	3.72	31.8011	3.72	-1.05216	3.72	9.78358	3.72	-0.0753019		-0.221138	0.121532	-0.343524	0.186357	-0.336094	0.182328	-0.342628	0.18589
								3.74	30.319	3.74	0.134282	3.74	-0.765412	3.74	1.20009	3.74	30.3739	3.74	0.16115										3.74	0.850697	3.74	0.0716265	3.74	31.6927	3.74	-0.729855	3.74	10.121	3.74	-0.0522769		-0.221121	0.121359	-0.345411	0.187431	-0.337952	0.183385	-0.344518	0.186966
								3.76	32.6084	3.76	0.133003	3.76	7.62802	3.76	1.32547	3.76	29.2437	3.76	0.176292										3.76	4.55909	3.76	0.0734179	3.76	29.8985	3.76	-0.655353	3.76	9.91944	3.76	-0.0481146		-0.225175	0.123093	-0.347296	0.188498	-0.339809	0.184436	-0.346407	0.188036
								3.78	35.5279	3.78	0.132938	3.78	15.4166	3.78	1.3797	3.78	27.0821	3.78	0.183414										3.78	8.82526	3.78	0.0749185	3.78	26.4085	3.78	-0.505577	3.78	9.33128	3.78	-0.037877		-0.225175	0.123093	-0.349181	0.18956	-0.341667	0.185483	-0.348296	0.1891
								3.8	38.6973	3.8	0.132958	3.8	22.2703	3.8	1.36015	3.8	23.9544	3.8	0.180843										3.8	13.5334	3.8	0.0748661	3.8	21.3588	3.8	-0.218834	3.8	8.56734	3.8	-0.0163832		-0.229683	0.124536	-0.351066	0.190618	-0.343526	0.186527	-0.350186	0.190161
								3.82	41.7605	3.82	0.133016	3.82	27.8239	3.82	1.30632	3.82	19.9929	3.82	0.173761										3.82	18.6772	3.82	0.077005	3.82	15.0303	3.82	-0.0549292	3.82	7.81586	3.82	-0.00422982		-0.23433	0.126203	-0.352954	0.191674	-0.345388	0.187568	-0.352078	0.191219
								3.84	44.3341	3.84	0.12963	3.84	31.7004	3.84	1.35947	3.84	15.3925	3.84	0.176228										3.84	24.362	3.84	0.0843341	3.84	7.83097	3.84	0.150426	3.84	7.24649	3.84	0.0126861		-0.23433	0.126203	-0.354844	0.192729	-0.347256	0.188611	-0.353973	0.192277
								3.86	46.2904	3.86	0.130162	3.86	33.5662	3.86	1.00075	3.86	10.4029	3.86	0.130259										3.86	30.7135	3.86	0.0758037	3.86	0.248168	3.86	0.396702	3.86	6.92247	3.86	0.0300715		-0.238732	0.127372	-0.35674	0.193786	-0.34913	0.189655	-0.355873	0.193336
								3.88	47.4118	3.88	0.130051	3.88	33.1836	3.88	0.914916	3.88	5.30796	3.88	0.118986										3.88	37.8654	3.88	0.0771735	3.88	-7.19676	3.88	0.480419	3.88	6.8474	3.88	0.0370756		-0.242844	0.128363	-0.358641	0.194846	-0.35101	0.190704	-0.357778	0.194398
								3.9	47.768	3.9	0.131573	3.9	30.4733	3.9	0.638934	3.9	0.405592	3.9	0.0840665										3.9	45.8531	3.9	0.0773099	3.9	-14.0105	3.9	0.668385	3.9	6.92843	3.9	0.0516728		-0.242839	0.128423	-0.360547	0.195911	-0.352898	0.191758	-0.359689	0.195466
								3.92	47.5935	3.92	0.134205	3.92	25.5443	3.92	0.28883	3.92	-4.01956	3.92	0.0387624										3.92	54.5747	3.92	0.0779852	3.92	-19.7744	3.92	0.75049	3.92	7.02691	3.92	0.0585271		-0.247419	0.129889	-0.36246	0.196982	-0.354791	0.192819	-0.361605	0.196539
								3.94	47.2832	3.94	0.134434	3.94	18.6953	3.94	-0.0772091	3.94	-7.72076	3.94	-0.0103795										3.94	63.7704	3.94	0.0781399	3.94	-24.1796	3.94	0.761249	3.94	6.99474	3.94	0.0594839		-0.247462	0.129928	-0.364377	0.198061	-0.35669	0.193887	-0.363526	0.197619
								3.96	47.1821	3.96	0.135827	3.96	10.3787	3.96	-0.347283	3.96	-10.5097	3.96	-0.0471704										3.96	72.9951	3.96	0.0773564	3.96	-27.0488	3.96	0.732647	3.96	6.69242	3.96	0.0566749		-0.251313	0.1316	-0.366299	0.199147	-0.358593	0.194963	-0.36545	0.198707
								3.98	47.6817	3.98	0.136038	3.98	1.14402	3.98	-0.805298	3.98	-12.2661	3.98	-0.109551										3.98	81.6772	3.98	0.0771944	3.98	-28.3317	3.98	0.671434	3.98	6.0435	3.98	0.0518309		-0.251313	0.1316	-0.368224	0.200242	-0.360498	0.196046	-0.367377	0.199803
								4	48.9873	4	0.137567	4	-8.43485	4	-0.881617	4	-12.9406	4	-0.121281										4	89.1677	4	0.0782028	4	-28.0898	4	0.579821	4	5.03256	4	0.0453436		-0.255304	0.133137	-0.370152	0.201345	-0.362406	0.197137	-0.369308	0.200907
								4.02	51.115	4.02	0.137217	4.02	-17.8222	4.02	-1.2007	4.02	-12.5498	4.02	-0.164757										4.02	94.8776	4.02	0.079014	4.02	-26.4617	4.02	0.485692	4.02	3.73817	4.02	0.0383764		-0.255281	0.133149	-0.372084	0.202456	-0.364316	0.198236	-0.371241	0.202019
								4.04	54.0016	4.04	0.137217	4.04	-26.5584	4.04	-1.48592	4.04	-11.1646	4.04	-0.203895										4.04	98.3693	4.04	0.0791772	4.04	-23.6309	4.04	0.230801	4.04	2.30741	4.04	0.0182742		-0.258456	0.134851	-0.37402	0.203577	-0.36623	0.199344	-0.373179	0.203141
								4.06	57.2196	4.06	0.137573	4.06	-34.2782	4.06	-1.39618	4.06	-8.90161	4.06	-0.192076										4.06	99.3942	4.06	0.0805916	4.06	-19.8028	4.06	0.0986415	4.06	0.907054	4.06	0.00794967		-0.262031	0.137421	-0.375962	0.204707	-0.36815	0.200462	-0.375121	0.204272
								4.08	60.4076	4.08	0.138713	4.08	-40.6922	4.08	-1.24612	4.08	-5.90621	4.08	-0.172853										4.08	97.9783	4.08	0.0766627	4.08	-15.1783	4.08	-0.106169	4.08	-0.288172	4.08	-0.00813923		-0.261959	0.137465	-0.377912	0.205848	-0.370078	0.201589	-0.377073	0.205413
								4.1	63.083	4.1	0.139599	4.1	-45.5705	4.1	-1.36654	4.1	-2.34316	4.1	-0.190768										4.1	94.4453	4.1	0.0840476	4.1	-9.94073	4.1	-0.287717	4.1	-1.11371	4.1	-0.0241819		-0.265804	0.140611	-0.379872	0.206999	-0.372016	0.202728	-0.379034	0.206565
								4.12	64.7326	4.12	0.137822	4.12	-48.7264	4.12	-1.30042	4.12	1.61439	4.12	-0.179226										4.12	89.3369	4.12	0.0858923	4.12	-4.25881	4.12	-0.394123	4.12	-1.45363	4.12	-0.0338522		-0.26964	0.144539	-0.381845	0.208161	-0.373968	0.203878	-0.381008	0.207728
								4.14	65.277	4.14	0.137511	4.14	-50.0042	4.14	-1.27257	4.14	5.79612	4.14	-0.174993										4.14	83.292	4.14	0.0857229	4.14	1.70179	4.14	-0.610639	4.14	-1.2647	4.14	-0.0523457		-0.269662	0.144496	-0.383833	0.209334	-0.375936	0.205039	-0.382997	0.208901
								4.16	64.6726	4.16	0.140223	4.16	-49.2993	4.16	-0.776858	4.16	10.0347	4.16	-0.108934										4.16	76.9566	4.16	0.084539	4.16	7.76826	4.16	-0.858858	4.16	-0.576372	4.16	-0.072607		-0.2736	0.147728	-0.385839	0.210517	-0.377923	0.206211	-0.385003	0.210085
								4.18	63.1432	4.18	0.140223	4.18	-46.5716	4.18	-0.566716	4.18	14.1677	4.18	-0.0794669										4.18	70.8841	4.18	0.0836415	4.18	13.7512	4.18	-0.799762	4.18	0.5389	4.18	-0.0668933		-0.273634	0.147847	-0.387862	0.211709	-0.379928	0.207392	-0.387028	0.211278
								4.2	61.1328	4.2	0.141141	4.2	-41.863	4.2	-0.197733	4.2	18.034	4.2	-0.0279083										4.2	65.3968	4.2	0.0837698	4.2	19.4321	4.2	-0.972509	4.2	1.9408	4.2	-0.0814668		-0.277516	0.151738	-0.389902	0.212908	-0.381951	0.208581	-0.38907	0.212478
								4.22	59.0675	4.22	0.141168	4.22	-35.3113	4.22	0.134603	4.22	21.4671	4.22	0.0190016										4.22	60.5968	4.22	0.0833594	4.22	24.5756	4.22	-1.14794	4.22	3.48049	4.22	-0.0956919		-0.281083	0.154956	-0.391961	0.214113	-0.383992	0.209775	-0.39113	0.213684
								4.24	57.3374	4.24	0.144403	4.24	-27.1506	4.24	0.572511	4.24	24.2929	4.24	0.0826723										4.24	56.3886	4.24	0.0817937	4.24	28.9449	4.24	-0.924559	4.24	5.01028	4.24	-0.0756231		-0.281083	0.154956	-0.394035	0.215322	-0.386049	0.210975	-0.393207	0.214894
								4.26	56.4552	4.26	0.146516	4.26	-17.7	4.26	0.801336	4.26	26.3317	4.26	0.117409										4.26	52.543	4.26	0.0817937	4.26	32.3212	4.26	-1.04621	4.26	6.40584	4.26	-0.0855735		-0.284735	0.15757	-0.396125	0.216534	-0.388122	0.212177	-0.395299	0.216108
								4.28	56.5918	4.28	0.146594	4.28	-7.36516	4.28	0.911218	4.28	27.4034	4.28	0.133579										4.28	48.8509	4.28	0.0793278	4.28	34.5275	4.28	-1.01877	4.28	7.59017	4.28	-0.0808165		-0.28863	0.159704	-0.398228	0.217748	-0.390208	0.21338	-0.397406	0.217323
								4.3	57.6954	4.3	0.145366	4.3	3.37326	4.3	1.20434	4.3	27.3444	4.3	0.175071										4.3	45.25	4.3	0.0791561	4.3	35.442	4.3	-0.934532	4.3	8.54539	4.3	-0.0739739		-0.288914	0.15997	-0.400345	0.218963	-0.392307	0.214585	-0.399526	0.21854
								4.32	59.6913	4.32	0.142071	4.32	13.9742	4.32	1.32651	4.32	26.0344	4.32	0.188458										4.32	41.8867	4.32	0.081572	4.32	34.9978	4.32	-0.798884	4.32	9.28343	4.32	-0.0651666		-0.292516	0.161597	-0.402475	0.220178	-0.394418	0.21579	-0.40166	0.219758
								4.34	62.3166	4.34	0.142191	4.34	23.8499	4.34	1.51159	4.34	23.4238	4.34	0.214934										4.34	39.1584	4.34	0.0814639	4.34	33.1843	4.34	-0.674648	4.34	9.85195	4.34	-0.0549594		-0.292411	0.161631	-0.404618	0.221395	-0.396543	0.216996	-0.403807	0.220977
								4.36	65.1953	4.36	0.140708	4.36	32.399	4.36	1.1817	4.36	19.5613	4.36	0.166274										4.36	37.6607	4.36	0.083711	4.36	30.045	4.36	-0.364096	4.36	10.308	4.36	-0.0304788		-0.297509	0.163412	-0.406775	0.222615	-0.398681	0.218205	-0.405968	0.222199
								4.38	67.8139	4.38	0.140769	4.38	39.0513	4.38	1.27444	4.38	14.6114	4.38	0.179402										4.38	38.0865	4.38	0.0840234	4.38	25.6835	4.38	-0.216012	4.38	10.716	4.38	-0.01815		-0.297509	0.163412	-0.408946	0.223838	-0.400833	0.219418	-0.408142	0.223424
								4.4	69.7907	4.4	0.138614	4.4	43.3306	4.4	1.1979	4.4	8.85481	4.4	0.166046										4.4	41.018	4.4	0.0839055	4.4	20.2646	4.4	-0.0118798	4.4	11.1153	4.4	-0.000996777		-0.302073	0.164759	-0.411131	0.225066	-0.403	0.220636	-0.410331	0.224654
								4.42	70.9179	4.42	0.139547	4.42	44.9112	4.42	1.0671	4.42	2.66654	4.42	0.148911										4.42	46.7392	4.42	0.0849903	4.42	14.019	4.42	0.195168	4.42	11.4931	4.42	0.0165874		-0.302073	0.164757	-0.413331	0.2263	-0.405182	0.22186	-0.412535	0.225891
								4.44	71.0062	4.44	0.139547	4.44	43.6573	4.44	0.841255	4.44	-3.5297	4.44	0.117395										4.44	55.1904	4.44	0.0854805	4.44	7.25397	4.44	0.384132	4.44	11.8369	4.44	0.0328358		-0.307069	0.166047	-0.415544	0.227543	-0.407379	0.223093	-0.414752	0.227135
								4.46	70.3568	4.46	0.14023	4.46	39.6527	4.46	0.549642	4.46	-9.31338	4.46	0.0770765										4.46	65.8629	4.46	0.0861646	4.46	0.333884	4.46	0.567478	4.46	12.1025	4.46	0.0488965		-0.312404	0.167375	-0.417771	0.228794	-0.409588	0.224335	-0.416981	0.228388
								4.48	69.3717	4.48	0.141628	4.48	33.1869	4.48	0.191243	4.48	-14.3254	4.48	0.0270855										4.48	77.8567	4.48	0.0862441	4.48	-6.34441	4.48	0.689836	4.48	12.2313	4.48	0.0594943		-0.312408	0.167353	-0.420009	0.230056	-0.411809	0.225586	-0.419222	0.229651
								4.5	68.543	4.5	0.140485	4.5	24.7268	4.5	-0.141089	4.5	-18.3081	4.5	-0.0198209										4.5	90.0832	4.5	0.0868739	4.5	-12.3812	4.5	0.761463	4.5	12.1941	4.5	0.0661512		-0.316794	0.168558	-0.422258	0.231328	-0.414039	0.226848	-0.421473	0.230924
								4.52	68.317	4.52	0.146105	4.52	14.8698	4.52	-0.470758	4.52	-21.1203	4.52	-0.0687802										4.52	101.383	4.52	0.0861104	4.52	-17.423	4.52	0.754378	4.52	11.9651	4.52	0.0649598		-0.320307	0.170275	-0.424515	0.232611	-0.416276	0.22812	-0.423733	0.232209
								4.54	69.0541	4.54	0.146301	4.54	4.28943	4.54	-0.886777	4.54	-22.7259	4.54	-0.129736										4.54	110.723	4.54	0.0863571	4.54	-21.198	4.54	0.718612	4.54	11.534	4.54	0.0620573		-0.320367	0.170263	-0.42678	0.233905	-0.418521	0.229402	-0.425999	0.233504
								4.56	70.8183	4.56	0.144489	4.56	-6.32666	4.56	-0.943678	4.56	-23.1624	4.56	-0.136351										4.56	117.384	4.56	0.086907	4.56	-23.5341	4.56	0.715922	4.56	10.9333	4.56	0.0622186		-0.324439	0.171877	-0.429053	0.23521	-0.420772	0.230695	-0.428273	0.23481
								4.58	73.4815	4.58	0.144489	4.58	-16.3306	4.58	-1.25464	4.58	-22.5017	4.58	-0.181282										4.58	120.993	4.58	0.0884459	4.58	-24.3737	4.58	0.483175	4.58	10.2062	4.58	0.0427349		-0.324533	0.171926	-0.431332	0.236527	-0.423029	0.231999	-0.430554	0.236127
								4.6	76.7188	4.6	0.147246	4.6	-25.1641	4.6	-1.52607	4.6	-20.8192	4.6	-0.224708										4.6	121.554	4.6	0.0884459	4.6	-23.7643	4.6	0.397581	4.6	9.41337	4.6	0.0351645		-0.328186	0.17425	-0.43362	0.237855	-0.425294	0.233314	-0.432843	0.237456
								4.62	80.064	4.62	0.147454	4.62	-32.3962	4.62	-1.25468	4.62	-18.1824	4.62	-0.185007										4.62	119.418	4.62	0.0899276	4.62	-21.8365	4.62	0.244116	4.62	8.63043	4.62	0.0219528		-0.332337	0.177066	-0.435917	0.239196	-0.427568	0.234641	-0.435141	0.238797
								4.64	82.9779	4.64	0.146935	4.64	-37.7469	4.64	-1.40774	4.64	-14.6604	4.64	-0.206847										4.64	115.143	4.64	0.0911602	4.64	-18.783	4.64	0.0248716	4.64	7.91372	4.64	0.0022673		-0.332337	0.177066	-0.438225	0.240548	-0.429854	0.23598	-0.437449	0.24015
								4.66	85.0161	4.66	0.14477	4.66	-41.092	4.66	-1.51065	4.66	-10.3511	4.66	-0.218697										4.66	109.413	4.66	0.0917916	4.66	-14.825	4.66	-0.131549	4.66	7.30903	4.66	-0.0120751		-0.336017	0.180295	-0.440546	0.241912	-0.432153	0.237332	-0.439771	0.241515
								4.68	85.9429	4.68	0.144794	4.68	-42.455	4.68	-1.2684	4.68	-5.41168	4.68	-0.183657										4.68	102.928	4.68	0.0932736	4.68	-10.1814	4.68	-0.362711	4.68	6.86057	4.68	-0.0338314		-0.339635	0.18436	-0.442881	0.243288	-0.434467	0.238695	-0.442106	0.24289
								4.7	85.6127	4.7	0.144193	4.7	-41.987	4.7	-1.07359	4.7	-0.0811262	4.7	-0.154804										4.7	96.2793	4.7	0.0933585	4.7	-5.05222	4.7	-0.443538	4.7	6.58849	4.7	-0.041408		-0.339542	0.184354	-0.445233	0.244674	-0.436798	0.240068	-0.444458	0.244276
								4.72	84.2285	4.72	0.147885	4.72	-39.9244	4.72	-0.806484	4.72	5.3238	4.72	-0.119267										4.72	89.8869	4.72	0.0925448	4.72	0.394017	4.72	-0.657191	4.72	6.51578	4.72	-0.0608196		-0.344459	0.188382	-0.4476	0.246068	-0.439146	0.241451	-0.446826	0.24567
								4.74	82.1817	4.74	0.147828	4.74	-36.5439	4.74	-0.42252	4.74	10.4365	4.74	-0.0624603										4.74	83.9426	4.74	0.0926442	4.74	6.01199	4.74	-0.812706	4.74	6.63906	4.74	-0.0752925		-0.344459	0.188382	-0.449985	0.247469	-0.441512	0.242841	-0.449211	0.247072
								4.76	79.9601	4.76	0.150314	4.76	-32.1123	4.76	-0.125781	4.76	14.8914	4.76	-0.0189066										4.76	78.4555	4.76	0.0911574	4.76	11.6686	4.76	-0.922921	4.76	6.96823	4.76	-0.0841311		-0.347912	0.191693	-0.452387	0.248875	-0.443896	0.244237	-0.451613	0.248478
								4.78	77.9775	4.78	0.150167	4.78	-26.8459	4.78	0.24905	4.78	18.3816	4.78	0.037399										4.78	73.2555	4.78	0.0908886	4.78	17.2122	4.78	-0.992296	4.78	7.48855	4.78	-0.0901884		-0.347912	0.191693	-0.454805	0.250285	-0.446295	0.245636	-0.45403	0.249888
								4.8	76.5244	4.8	0.154237	4.8	-20.888	4.8	0.500319	4.8	20.7083	4.8	0.0771674										4.8	68.0883	4.8	0.090328	4.8	22.4519	4.8	-1.03881	4.8	8.1713	4.8	-0.0938334		-0.352435	0.195299	-0.457238	0.251697	-0.44871	0.247037	-0.456464	0.2513
								4.82	75.9224	4.82	0.155962	4.82	-14.3105	4.82	0.821249	4.82	21.8067	4.82	0.128084										4.82	62.7592	4.82	0.0895447	4.82	27.1485	4.82	-1.05038	4.82	8.99071	4.82	-0.094056		-0.352473	0.195395	-0.459685	0.253109	-0.451138	0.248438	-0.458912	0.252712
								4.84	76.0845	4.84	0.155994	4.84	-7.15925	4.84	1.05765	4.84	21.7358	4.84	0.164986										4.84	57.1684	4.84	0.088994	4.84	31.012	4.84	-1.0515	4.84	9.89528	4.84	-0.093577		-0.356327	0.19811	-0.462146	0.25452	-0.45358	0.249838	-0.461373	0.254124
								4.86	76.9051	4.86	0.154082	4.86	0.498362	4.86	1.222	4.86	20.647	4.86	0.188289										4.86	51.399	4.86	0.086205	4.86	33.7275	4.86	-1.01086	4.86	10.8147	4.86	-0.0871411		-0.36024	0.200011	-0.464619	0.25593	-0.456033	0.251237	-0.463848	0.255535
								4.88	78.2604	4.88	0.15506	4.88	8.51161	4.88	1.32682	4.88	18.7346	4.88	0.205738										4.88	45.7724	4.88	0.0863405	4.88	35.0018	4.88	-0.912667	4.88	11.6912	4.88	-0.0788001		-0.36024	0.200011	-0.467104	0.257339	-0.458498	0.252635	-0.466334	0.256944
								4.9	79.882	4.9	0.155171	4.9	16.5975	4.9	1.33827	4.9	16.1853	4.9	0.207661										4.9	40.7583	4.9	0.0858143	4.9	34.6069	4.9	-0.757246	4.9	12.4397	4.9	-0.0649825		-0.364007	0.201688	-0.469601	0.258747	-0.460974	0.254031	-0.468832	0.258353
								4.92	81.4373	4.92	0.151231	4.92	24.3288	4.92	1.30398	4.92	13.1446	4.92	0.197201										4.92	36.9303	4.92	0.0878502	4.92	32.4345	4.92	-0.569931	4.92	12.9936	4.92	-0.0500686		-0.36924	0.203513	-0.472108	0.260155	-0.463461	0.255427	-0.471341	0.259761
								4.94	82.7037	4.94	0.151218	4.94	31.1655	4.94	1.24252	4.94	9.70648	4.94	0.187892										4.94	34.8422	4.94	0.0874988	4.94	28.5252	4.94	-0.37648	4.94	13.2929	4.94	-0.0329415		-0.369261	0.203518	-0.474627	0.261563	-0.46596	0.256824	-0.473862	0.261171
								4.96	83.349	4.96	0.153045	4.96	36.5195	4.96	1.16313	4.96	5.92252	4.96	0.178012										4.96	34.9451	4.96	0.088604	4.96	23.0742	4.96	-0.165638	4.96	13.317	4.96	-0.0146762		-0.374398	0.20533	-0.477157	0.262973	-0.468469	0.258223	-0.476393	0.262582
								4.98	83.1768	4.98	0.153169	4.98	39.8537	4.98	1.03158	4.98	1.8312	4.98	0.158005										4.98	37.5136	4.98	0.0909954	4.98	16.3876	4.98	0.0605052	4.98	13.1013	4.98	0.00550569		-0.374465	0.205316	-0.479697	0.264388	-0.470989	0.259627	-0.478935	0.263997
								5	82.2163	5	0.153151	5	40.7807	5	0.790507	5	-2.5083	5	0.121067										5	42.6013	5	0.0909409	5	8.78098	5	0.222998	5	12.7244	5	0.0202796		-0.38056	0.206856	-0.482246	0.265807	-0.473519	0.261035	-0.481486	0.265418
								5.02	80.6721	5.02	0.152718	5.02	39.1346	5.02	0.477924	5.02	-6.98795	5.02	0.0729875										5.02	50.1234	5.02	0.0896215	5.02	0.448967	5.02	0.422029	5.02	12.358	5.02	0.0378229		-0.386063	0.208774	-0.484804	0.267233	-0.476057	0.26245	-0.484045	0.266845
								5.04	78.7763	5.04	0.153054	5.04	34.9982	5.04	0.118322	5.04	-11.4362	5.04	0.0181096										5.04	59.8502	5.04	0.0919049	5.04	-8.66554	5.04	0.677679	5.04	12.2125	5.04	0.062282		-0.386072	0.208782	-0.487368	0.268667	-0.478603	0.263873	-0.486611	0.268279
								5.06	76.9284	5.06	0.157473	5.06	28.6892	5.06	-0.209313	5.06	-15.6186	5.06	-0.0329611										5.06	71.4701	5.06	0.0912679	5.06	-18.8906	5.06	0.628051	5.06	12.5285	5.06	0.057321		-0.389997	0.210041	-0.489938	0.270108	-0.481153	0.265304	-0.489182	0.269721
								5.08	75.4404	5.08	0.157571	5.08	20.6983	5.08	-0.536561	5.08	-19.2581	5.08	-0.0845465										5.08	84.5886	5.08	0.0923325	5.08	-30.6808	5.08	0.745483	5.08	13.518	5.08	0.0688323		-0.3948	0.212712	-0.492511	0.271558	-0.483706	0.266742	-0.491755	0.271171
								5.1	74.5776	5.1	0.161948	5.1	11.6161	5.1	-0.832225	5.1	-22.0671	5.1	-0.134777										5.1	98.6071	5.1	0.0922458	5.1	-44.32	5.1	0.729251	5.1	15.252	5.1	0.0672703		-0.394741	0.212735	-0.495087	0.273016	-0.48626	0.268189	-0.49433	0.272629
								5.12	74.476	5.12	0.160726	5.12	2.05929	5.12	-1.22392	5.12	-23.7856	5.12	-0.196716										5.12	112.678	5.12	0.0920976	5.12	-59.5488	5.12	0.686748	5.12	17.6157	5.12	0.0632478		-0.399046	0.214452	-0.497663	0.274482	-0.488815	0.269642	-0.496907	0.274095
								5.14	75.1423	5.14	0.160699	5.14	-7.37846	5.14	-1.28243	5.14	-24.2162	5.14	-0.206086										5.14	125.673	5.14	0.0919193	5.14	-75.2921	5.14	0.672658	5.14	20.2691	5.14	0.0618303		-0.399036	0.21446	-0.500238	0.275955	-0.491369	0.271103	-0.499482	0.275568
								5.16	76.4753	5.16	0.159126	5.16	-16.1483	5.16	-1.36585	5.16	-23.2505	5.16	-0.217343										5.16	136.231	5.16	0.0919216	5.16	-89.6314	5.16	0.445412	5.16	22.6772	5.16	0.040943		-0.403617	0.217082	-0.502814	0.277435	-0.493922	0.27257	-0.502057	0.277047
								5.18	78.1271	5.18	0.158942	5.18	-23.7487	5.18	-1.41683	5.18	-20.8835	5.18	-0.225194										5.18	142.936	5.18	0.091966	5.18	-100.089	5.18	0.352906	5.18	24.1995	5.18	0.0324554		-0.403639	0.217153	-0.50539	0.278921	-0.496476	0.274043	-0.504632	0.278533
								5.2	79.6899	5.2	0.155519	5.2	-29.7155	5.2	-1.2303	5.2	-17.2134	5.2	-0.191335										5.2	144.615	5.2	0.0934435	5.2	-104.175	5.2	0.177564	5.2	24.2575	5.2	0.0165922		-0.408163	0.220739	-0.507968	0.280414	-0.49903	0.275522	-0.507209	0.280025
								5.22	80.7637	5.22	0.15272	5.22	-33.6327	5.22	-1.33362	5.22	-12.432	5.22	-0.20367										5.22	140.628	5.22	0.0947111	5.22	-100.053	5.22	-0.0103351	5.22	22.479	5.22	-0.000978852		-0.408074	0.220694	-0.510547	0.281912	-0.501586	0.277006	-0.509787	0.281523
								5.24	81.0487	5.24	0.152569	5.24	-35.1724	5.24	-1.23499	5.24	-6.80888	5.24	-0.18842										5.24	131.1	5.24	0.0946799	5.24	-87.1194	5.24	-0.198048	5.24	18.8345	5.24	-0.0187512		-0.411624	0.224383	-0.513131	0.283414	-0.504146	0.278495	-0.51237	0.283024
								5.26	80.3814	5.26	0.153767	5.26	-34.1613	5.26	-1.12848	5.26	-0.673335	5.26	-0.173523										5.26	116.953	5.26	0.0978911	5.26	-66.3172	5.26	-0.381834	5.26	13.6598	5.26	-0.0373781		-0.416644	0.22805	-0.515721	0.28492	-0.506713	0.279987	-0.514958	0.284529
								5.28	78.7353	5.28	0.154331	5.28	-30.6506	5.28	-0.630276	5.28	5.60757	5.28	-0.0972709										5.28	99.8249	5.28	0.105678	5.28	-40.0635	5.28	-0.558906	5.28	7.6368	5.28	-0.059064		-0.416654	0.228119	-0.518317	0.286427	-0.509285	0.28148	-0.517553	0.286035
								5.3	76.2916	5.3	0.155194	5.3	-24.953	5.3	-0.381821	5.3	11.6549	5.3	-0.0592563										5.3	81.8015	5.3	0.0977613	5.3	-11.8077	5.3	-0.71325	5.3	1.67292	5.3	-0.0697282		-0.421218	0.232072	-0.52092	0.287934	-0.511865	0.282974	-0.520155	0.287541
								5.32	73.5787	5.32	0.157093	5.32	-17.6219	5.32	0.00557622	5.32	17.1083	5.32	0.000875983										5.32	64.9647	5.32	0.0965379	5.32	14.662	5.32	-0.855063	5.32	-3.31388	5.32	-0.082546		-0.425011	0.235495	-0.523531	0.28944	-0.514452	0.284466	-0.522764	0.289046
								5.34	70.9838	5.34	0.157102	5.34	-9.38224	5.34	0.348858	5.34	21.6515	5.34	0.0548063										5.34	50.9959	5.34	0.0968512	5.34	35.9974	5.34	-0.942402	5.34	-6.58822	5.34	-0.0912728		-0.425012	0.235514	-0.526148	0.290943	-0.517044	0.285954	-0.525381	0.290549
								5.36	68.9404	5.36	0.159216	5.36	-1.00059	5.36	0.665122	5.36	25.0401	5.36	0.105898										5.36	40.9029	5.36	0.0963949	5.36	49.9557	5.36	-1.14014	5.36	-7.72881	5.36	-0.109904		-0.42878	0.238406	-0.528771	0.292441	-0.519642	0.287438	-0.528004	0.292047
								5.38	67.8535	5.38	0.159083	5.38	6.85061	5.38	1.03101	5.38	27.1167	5.38	0.164016										5.38	34.8439	5.38	0.0939433	5.38	55.7773	5.38	-1.06563	5.38	-6.72558	5.38	-0.100108		-0.428766	0.238382	-0.5314	0.293933	-0.522245	0.288916	-0.530632	0.293539
								5.4	67.8011	5.4	0.159684	5.4	13.6981	5.4	1.15436	5.4	27.8131	5.4	0.184332										5.4	32.2137	5.4	0.0939471	5.4	54.215	5.4	-1.07437	5.4	-3.95884	5.4	-0.100934		-0.432725	0.240747	-0.534032	0.29542	-0.52485	0.290388	-0.533264	0.295026
								5.42	68.743	5.42	0.159776	5.42	19.327	5.42	1.15169	5.42	27.1448	5.42	0.184013										5.42	31.8691	5.42	0.0929787	5.42	47.2195	5.42	-0.94894	5.42	-0.0996848	5.42	-0.0882312		-0.436749	0.242871	-0.536668	0.2969	-0.527459	0.291852	-0.5359	0.296506
								5.44	70.5998	5.44	0.161775	5.44	23.7685	5.44	1.35915	5.44	25.1969	5.44	0.219877										5.44	32.4251	5.44	0.0836759	5.44	37.3807	5.44	-1.0226	5.44	4.00207	5.44	-0.0855672		-0.436711	0.242842	-0.539307	0.298373	-0.530071	0.293311	-0.538539	0.297979
								5.46	72.8284	5.46	0.161212	5.46	27.2144	5.46	1.50806	5.46	22.1052	5.46	0.243117										5.46	32.71	5.46	0.0902332	5.46	27.3018	5.46	-0.907368	5.46	7.56027	5.46	-0.0818748		-0.441068	0.244317	-0.541948	0.299841	-0.532686	0.294764	-0.541181	0.299448
								5.48	75.1056	5.48	0.161115	5.48	29.917	5.48	1.1571	5.48	18.0479	5.48	0.186427										5.48	32.0028	5.48	0.0922164	5.48	19.028	5.48	-0.811094	5.48	9.96636	5.48	-0.0747962		-0.44652	0.246414	-0.544593	0.301304	-0.535305	0.296213	-0.543826	0.300911
								5.5	76.716	5.5	0.158646	5.5	32.0569	5.5	1.24244	5.5	13.232	5.5	0.197109										5.5	30.1635	5.5	0.0925619	5.5	13.6778	5.5	-0.53643	5.5	10.8905	5.5	-0.049653		-0.446853	0.24647	-0.547241	0.302765	-0.537929	0.29766	-0.546475	0.302372
								5.52	77.4003	5.52	0.156629	5.52	33.6684	5.52	1.14973	5.52	7.89539	5.52	0.180081										5.52	27.6548	5.52	0.0933048	5.52	11.3435	5.52	-0.293775	5.52	10.3367	5.52	-0.0274106		-0.452276	0.247844	-0.549892	0.304223	-0.540556	0.299105	-0.549127	0.303831
								5.54	76.9401	5.54	0.156831	5.54	34.5905	5.54	1.06816	5.54	2.30051	5.54	0.167521										5.54	25.3469	5.54	0.0932185	5.54	11.2365	5.54	-0.12838	5.54	8.58014	5.54	-0.0119674		-0.452276	0.247844	-0.552546	0.305682	-0.543187	0.300552	-0.551781	0.30529
								5.56	75.5461	5.56	0.159266	5.56	34.4942	5.56	0.688018	5.56	-3.26753	5.56	0.109578										5.56	24.2594	5.56	0.0962607	5.56	12.0279	5.56	0.0772298	5.56	6.10001	5.56	0.0074342		-0.458249	0.249813	-0.555202	0.307144	-0.545821	0.302001	-0.554437	0.306752
								5.58	73.5953	5.58	0.159322	5.58	32.9519	5.58	0.322204	5.58	-8.51139	5.58	0.0513343										5.58	25.2726	5.58	0.0963603	5.58	12.2707	5.58	0.314025	5.58	3.42987	5.58	0.0302595		-0.458251	0.249814	-0.557858	0.308608	-0.548457	0.303454	-0.557094	0.308216
								5.6	71.6116	5.6	0.1625	5.6	29.5492	5.6	0.0237913	5.6	-13.1348	5.6	0.00386609										5.6	28.9127	5.6	0.0972547	5.6	10.8053	5.6	0.497036	5.6	1.07185	5.6	0.0483391		-0.464046	0.251673	-0.560513	0.310076	-0.551091	0.304911	-0.559749	0.309684
								5.62	70.127	5.62	0.164851	5.62	24.0053	5.62	-0.299568	5.62	-16.8613	5.62	-0.049384										5.62	35.1587	5.62	0.0974509	5.62	7.03791	5.62	0.563057	5.62	-0.653213	5.62	0.0548704		-0.464012	0.251605	-0.563166	0.311549	-0.553722	0.306372	-0.562402	0.311157
								5.64	69.5432	5.64	0.164968	5.64	16.2772	5.64	-0.62608	5.64	-19.4559	5.64	-0.103283										5.64	43.4954	5.64	0.0974817	5.64	1.06769	5.64	0.709025	5.64	-1.60875	5.64	0.069117		-0.469356	0.253614	-0.565814	0.313026	-0.556349	0.307837	-0.565049	0.312634
								5.66	69.9333	5.66	0.169349	5.66	6.62355	5.66	-1.02123	5.66	-20.7483	5.66	-0.172943										5.66	53.0172	5.66	0.0974114	5.66	-6.37264	5.66	0.733006	5.66	-1.8576	5.66	0.0714031		-0.474584	0.256356	-0.568456	0.314508	-0.558969	0.309306	-0.567691	0.314116
								5.68	71.2014	5.68	0.168283	5.68	-4.38146	5.68	-1.02608	5.68	-20.6495	5.68	-0.172672										5.68	62.5659	5.68	0.0974021	5.68	-14.1259	5.68	0.785857	5.68	-1.64113	5.68	0.0765441		-0.474584	0.256356	-0.571092	0.315995	-0.561582	0.31078	-0.570326	0.315602
								5.7	73.0532	5.7	0.167438	5.7	-15.9007	5.7	-1.30031	5.7	-19.1632	5.7	-0.217721										5.7	70.9723	5.7	0.0973985	5.7	-20.8934	5.7	0.574961	5.7	-1.28357	5.7	0.0560003		-0.478873	0.258585	-0.573722	0.317486	-0.564188	0.312258	-0.572955	0.317092
								5.72	75.0021	5.72	0.168041	5.72	-26.9437	5.72	-1.5434	5.72	-16.3863	5.72	-0.259353										5.72	77.2511	5.72	0.0975271	5.72	-25.531	5.72	0.562098	5.72	-1.1109	5.72	0.0548198		-0.4824	0.260628	-0.576345	0.31898	-0.566788	0.313739	-0.575576	0.318586
								5.74	76.6087	5.74	0.168223	5.74	-36.5101	5.74	-1.40973	5.74	-12.4959	5.74	-0.237149										5.74	80.7658	5.74	0.0974906	5.74	-27.2816	5.74	0.488608	5.74	-1.35023	5.74	0.0476347		-0.482469	0.260693	-0.578962	0.320479	-0.569382	0.315224	-0.578192	0.320084
								5.76	77.5049	5.76	0.16648	5.76	-43.7482	5.76	-1.22022	5.76	-7.72915	5.76	-0.203142										5.76	81.2719	5.76	0.0982282	5.76	-25.9061	5.76	0.232332	5.76	-2.09379	5.76	0.0228216		-0.486976	0.264323	-0.581575	0.32198	-0.571972	0.316713	-0.580803	0.321584
								5.78	77.2802	5.78	0.166509	5.78	-48.0925	5.78	-1.31809	5.78	-2.35933	5.78	-0.219474										5.78	78.9046	5.78	0.0992782	5.78	-21.6862	5.78	0.0955653	5.78	-3.29234	5.78	0.00948756		-0.486976	0.264323	-0.584186	0.323484	-0.57456	0.318204	-0.583412	0.323087
								5.8	75.8554	5.8	0.160943	5.8	-49.3363	5.8	-1.19827	5.8	3.33065	5.8	-0.192853										5.8	74.1322	5.8	0.0993041	5.8	-15.3093	5.8	-0.0903498	5.8	-4.75665	5.8	-0.0089721		-0.491591	0.268311	-0.586794	0.324989	-0.577147	0.319696	-0.586019	0.324591
								5.82	73.4318	5.82	0.161044	5.82	-47.6411	5.82	-1.04547	5.82	9.06654	5.82	-0.168366										5.82	67.605	5.82	0.101532	5.82	-7.688	5.82	-0.276292	5.82	-6.23573	5.82	-0.0280524		-0.495695	0.272426	-0.589402	0.326494	-0.579734	0.321189	-0.588625	0.326095
								5.84	70.2853	5.84	0.159911	5.84	-43.4757	5.84	-0.608815	5.84	14.5932	5.84	-0.097356										5.84	60.0569	5.84	0.110642	5.84	0.251771	5.84	-0.458066	5.84	-7.4562	5.84	-0.0506813		-0.495695	0.272426	-0.59201	0.327997	-0.582321	0.322679	-0.591232	0.327597
								5.86	66.957	5.86	0.159865	5.86	-37.4924	5.86	-0.222331	5.86	19.6825	5.86	-0.0355428										5.86	52.1613	5.86	0.103504	5.86	7.7459	5.86	-0.633995	5.86	-8.19277	5.86	-0.0656213		-0.500554	0.276722	-0.594618	0.329495	-0.584909	0.324167	-0.593839	0.329095
								5.88	63.8715	5.88	0.159897	5.88	-30.392	5.88	0.108249	5.88	24.1317	5.88	0.0173086										5.88	44.4241	5.88	0.102621	5.88	14.3	5.88	-0.872214	5.88	-8.33009	5.88	-0.0895075		-0.504761	0.280164	-0.597226	0.330989	-0.587496	0.325648	-0.596446	0.330588
								5.9	61.4307	5.9	0.162852	5.9	-22.7929	5.9	0.396938	5.9	27.7642	5.9	0.0646419										5.9	37.1632	5.9	0.102392	5.9	19.7214	5.9	-0.917914	5.9	-7.83663	5.9	-0.0939874		-0.504746	0.280145	-0.599833	0.332475	-0.590082	0.327123	-0.599052	0.332074
								5.92	59.9674	5.92	0.16617	5.92	-15.1455	5.92	0.729364	5.92	30.4282	5.92	0.121198										5.92	30.459	5.92	0.10134	5.92	24.0632	5.92	-0.879005	5.92	-6.80895	5.92	-0.0890782		-0.509372	0.283313	-0.602439	0.333954	-0.592667	0.328589	-0.601657	0.333552
								5.94	59.4938	5.94	0.165792	5.94	-7.71061	5.94	1.10399	5.94	31.9965	5.94	0.183033										5.94	24.2753	5.94	0.101435	5.94	27.5349	5.94	-1.06033	5.94	-5.37079	5.94	-0.107554		-0.509402	0.283403	-0.605043	0.335424	-0.595248	0.330046	-0.604261	0.335022
								5.96	59.8302	5.96	0.16606	5.96	-0.587202	5.96	1.06173	5.96	32.3722	5.96	0.17631										5.96	18.4717	5.96	0.100382	5.96	30.3733	5.96	-1.0922	5.96	-3.70118	5.96	-0.109638		-0.514058	0.286143	-0.607644	0.336884	-0.597826	0.331494	-0.606863	0.336483
								5.98	60.8242	5.98	0.166167	5.98	6.21973	5.98	1.32079	5.98	31.4999	5.98	0.219472										5.98	12.9205	5.98	0.100336	5.98	32.7405	5.98	-1.10098	5.98	-1.97992	5.98	-0.110468		-0.514058	0.286168	-0.610243	0.338336	-0.600401	0.332932	-0.609462	0.337934
								6	62.3229	6	0.165287	6	12.7119	6	1.36585	6	29.3758	6	0.225757										6	7.65669	6	0.0994121	6	34.663	6	-1.20452	6	-0.351603	6	-0.119744		-0.517323	0.287813	-0.612838	0.339779	-0.602972	0.334361	-0.612058	0.339378
								6.02	64.0387	6.02	0.166554	6.02	18.8228	6.02	1.49897	6.02	26.0594	6.02	0.24966										6.02	2.85582	6.02	0.0977604	6.02	36.0071	6.02	-0.89043	6.02	1.05127	6.02	-0.0870487		-0.51733	0.287756	-0.615431	0.341214	-0.605541	0.335783	-0.614652	0.340814
								6.04	65.5538	6.04	0.166892	6.04	24.3829	6.04	1.14544	6.04	21.6841	6.04	0.191165										6.04	-1.14875	6.04	0.0977589	6.04	36.5166	6.04	-0.882227	6.04	2.11245	6.04	-0.0862455		-0.522474	0.289249	-0.618021	0.342642	-0.608107	0.337198	-0.617243	0.342243
								6.06	66.7408	6.06	0.161553	6.06	29.1404	6.06	1.22212	6.06	16.4667	6.06	0.197436										6.06	-3.85978	6.06	0.0985997	6.06	35.8963	6.06	-0.705541	6.06	2.77913	6.06	-0.0695661		-0.528237	0.291147	-0.620609	0.344066	-0.610671	0.338609	-0.619832	0.343667
								6.08	67.3204	6.08	0.16084	6.08	32.7992	6.08	1.10672	6.08	10.7005	6.08	0.178005										6.08	-4.77915	6.08	0.099665	6.08	33.8964	6.08	-0.513473	6.08	3.0189	6.08	-0.0511753		-0.528256	0.291142	-0.623195	0.345486	-0.613233	0.340016	-0.622419	0.345087
								6.1	67.2803	6.1	0.160893	6.1	35.0867	6.1	0.89674	6.1	4.74148	6.1	0.14428										6.1	-3.51255	6.1	0.0996798	6.1	30.4	6.1	-0.303536	6.1	2.8476	6.1	-0.0302564		-0.534017	0.293261	-0.625778	0.346905	-0.615793	0.341422	-0.625003	0.346507
								6.12	66.8206	6.12	0.162241	6.12	35.7984	6.12	0.620702	6.12	-1.02158	6.12	0.100704										6.12	0.124745	6.12	0.100964	6.12	25.4766	6.12	-0.0911893	6.12	2.31679	6.12	-0.0092068		-0.539392	0.294831	-0.628358	0.348324	-0.618351	0.342829	-0.627584	0.347927
								6.14	66.1891	6.14	0.162079	6.14	34.8105	6.14	0.270184	6.14	-6.20926	6.14	0.0437912										6.14	6.03357	6.14	0.100732	6.14	19.3914	6.14	0.109028	6.14	1.51838	6.14	0.0109826		-0.539351	0.294787	-0.630935	0.349745	-0.620906	0.344238	-0.630163	0.349348
								6.16	65.7275	6.16	0.162455	6.16	32.0717	6.16	-0.0643888	6.16	-10.4931	6.16	-0.0104603										6.16	13.8193	6.16	0.10149	6.16	12.5693	6.16	0.302053	6.16	0.570514	6.16	0.0306554		-0.54491	0.296817	-0.633508	0.351169	-0.623456	0.34565	-0.632736	0.350773
								6.18	65.6096	6.18	0.162464	6.18	27.5793	6.18	-0.388997	6.18	-13.6322	6.18	-0.0631982										6.18	22.8421	6.18	0.101828	6.18	5.52467	6.18	0.494134	6.18	-0.396575	6.18	0.0503167		-0.544944	0.296843	-0.636075	0.352597	-0.626001	0.347065	-0.635305	0.352201
								6.2	65.9168	6.2	0.16796	6.2	21.3722	6.2	-0.711005	6.2	-15.4922	6.2	-0.11942										6.2	32.308	6.2	0.101859	6.2	-1.22442	6.2	0.615481	6.2	-1.26464	6.2	0.0626922		-0.550165	0.298975	-0.638637	0.354029	-0.628539	0.348484	-0.637867	0.353634
								6.22	66.6102	6.22	0.167995	6.22	13.5467	6.22	-1.1009	6.22	-16.0441	6.22	-0.184946										6.22	41.4072	6.22	0.101944	6.22	-7.23175	6.22	0.770543	6.22	-1.95345	6.22	0.0785525		-0.555598	0.301582	-0.641192	0.355466	-0.63107	0.349907	-0.640422	0.35507
								6.24	67.6381	6.24	0.170148	6.24	4.29827	6.24	-1.06102	6.24	-15.3461	6.24	-0.18053										6.24	49.4359	6.24	0.101358	6.24	-12.1732	6.24	0.695069	6.24	-2.42617	6.24	0.0704505		-0.555697	0.301688	-0.643741	0.356907	-0.633593	0.351333	-0.642971	0.356511
								6.26	68.7106	6.26	0.168983	6.26	-6.03551	6.26	-1.31615	6.26	-13.5164	6.26	-0.222407										6.26	55.8613	6.26	0.101853	6.26	-15.8683	6.26	0.589569	6.26	-2.73302	6.26	0.0600492		-0.559182	0.303899	-0.646283	0.358352	-0.636109	0.352764	-0.645512	0.357956
								6.28	69.6203	6.28	0.168946	6.28	-16.934	6.28	-1.37646	6.28	-10.7006	6.28	-0.232548										6.28	60.4104	6.28	0.101503	6.28	-18.2587	6.28	0.602219	6.28	-2.95499	6.28	0.0611273		-0.563442	0.30654	-0.648819	0.359801	-0.638619	0.354198	-0.648048	0.359406
								6.3	70.0964	6.3	0.169123	6.3	-27.6992	6.3	-1.54038	6.3	-7.05098	6.3	-0.260514										6.3	63.0263	6.3	0.10145	6.3	-19.3806	6.3	0.569515	6.3	-3.22481	6.3	0.057777		-0.563442	0.30654	-0.651349	0.361254	-0.641122	0.355635	-0.650579	0.360858
								6.32	69.9628	6.32	0.169087	6.32	-37.5044	6.32	-1.19311	6.32	-2.71655	6.32	-0.201739										6.32	63.863	6.32	0.102899	6.32	-19.3181	6.32	0.344011	6.32	-3.65074	6.32	0.0353985		-0.568291	0.310517	-0.653875	0.36271	-0.643622	0.357076	-0.653104	0.362314
								6.34	69.1618	6.34	0.16906	6.34	-45.4909	6.34	-1.27689	6.34	2.15173	6.34	-0.215871										6.34	63.1931	6.34	0.102879	6.34	-18.1723	6.34	0.218643	6.34	-4.30819	6.34	0.0224938		-0.568272	0.310558	-0.656398	0.364167	-0.646119	0.358519	-0.655626	0.363771
								6.36	67.8589	6.36	0.168784	6.36	-50.8907	6.36	-1.24656	6.36	7.38689	6.36	-0.210399										6.36	61.3061	6.36	0.102802	6.36	-16.0422	6.36	0.0423424	6.36	-5.215	6.36	0.00435286		-0.572423	0.314711	-0.658918	0.365625	-0.648615	0.359962	-0.658146	0.365229
								6.38	66.2465	6.38	0.168787	6.38	-53.1534	6.38	-0.839734	6.38	12.7876	6.38	-0.141736										6.38	58.4735	6.38	0.102626	6.38	-13.014	6.38	-0.147248	6.38	-6.30547	6.38	-0.0151115		-0.572436	0.314719	-0.661438	0.367082	-0.651111	0.361406	-0.660666	0.366686
								6.4	64.5869	6.4	0.166137	6.4	-52.0349	6.4	-0.47032	6.4	18.109	6.4	-0.0781374										6.4	54.8777	6.4	0.104124	6.4	-9.16823	6.4	-0.333536	6.4	-7.44079	6.4	-0.0347293		-0.57702	0.318634	-0.663958	0.368537	-0.653608	0.362847	-0.663186	0.368141
								6.42	63.2768	6.42	0.16489	6.42	-47.6327	6.42	-0.176008	6.42	23.067	6.42	-0.029022										6.42	50.6074	6.42	0.1053	6.42	-4.59347	6.42	-0.517948	6.42	-8.443	6.42	-0.0545397		-0.577015	0.318631	-0.666478	0.369988	-0.656106	0.364286	-0.665707	0.369592
								6.44	62.514	6.44	0.164508	6.44	-40.3691	6.44	0.15983	6.44	27.3557	6.44	0.0262933										6.44	45.6952	6.44	0.105263	6.44	0.600182	6.44	-0.760907	6.44	-9.10482	6.44	-0.0800956		-0.581837	0.322537	-0.668999	0.371435	-0.658605	0.365719	-0.668229	0.371039
								6.46	62.3601	6.46	0.170299	6.46	-30.915	6.46	0.51949	6.46	30.6808	6.46	0.0884684										6.46	40.1067	6.46	0.105726	6.46	6.25716	6.46	-0.841547	6.46	-9.29285	6.46	-0.0889733		-0.586175	0.325961	-0.671521	0.372875	-0.661105	0.367147	-0.670752	0.37248
								6.48	62.8075	6.48	0.172843	6.48	-20.0831	6.48	0.780466	6.48	32.7977	6.48	0.134898										6.48	33.8783	6.48	0.0965669	6.48	12.1793	6.48	-0.960312	6.48	-8.91916	6.48	-0.0927344		-0.586174	0.325961	-0.674044	0.374308	-0.663606	0.368568	-0.673276	0.373914
								6.5	63.6139	6.5	0.172849	6.5	-8.72062	6.5	1.02116	6.5	33.5442	6.5	0.176506										6.5	27.1124	6.5	0.105476	6.5	18.12	6.5	-0.917555	6.5	-8.01398	6.5	-0.0967804		-0.591403	0.329083	-0.676567	0.375734	-0.666106	0.369981	-0.675801	0.375341
								6.52	64.5172	6.52	0.169616	6.52	2.38882	6.52	1.34977	6.52	32.863	6.52	0.228943										6.52	20.0048	6.52	0.104977	6.52	23.7967	6.52	-1.21924	6.52	-6.71258	6.52	-0.127992		-0.596374	0.331267	-0.67909	0.377153	-0.668606	0.371387	-0.678326	0.37676
								6.54	65.3606	6.54	0.169569	6.54	12.5905	6.54	1.17347	6.54	30.806	6.54	0.198983										6.54	12.8898	6.54	0.105192	6.54	28.915	6.54	-1.10882	6.54	-5.20527	6.54	-0.116639		-0.596365	0.331152	-0.681613	0.378564	-0.671105	0.372784	-0.680851	0.378173
								6.56	65.9772	6.56	0.169695	6.56	21.3831	6.56	1.34327	6.56	27.5201	6.56	0.227946										6.56	6.17274	6.56	0.103909	6.56	33.1845	6.56	-0.985625	6.56	-3.72	6.56	-0.102416		-0.601398	0.333792	-0.684135	0.379967	-0.673603	0.374175	-0.683375	0.379578
								6.58	66.1792	6.58	0.16979	6.58	28.4163	6.58	1.31864	6.58	23.2223	6.58	0.223892										6.58	0.338452	6.58	0.101333	6.58	36.3438	6.58	-1.08371	6.58	-2.44687	6.58	-0.109815		-0.601415	0.333847	-0.686657	0.381365	-0.676101	0.375559	-0.6859	0.380977
								6.6	65.8778	6.6	0.167894	6.6	33.4727	6.6	1.39689	6.6	18.1717	6.6	0.23453										6.6	-4.1382	6.6	0.101388	6.6	38.1746	6.6	-0.994866	6.6	-1.51364	6.6	-0.100867		-0.605625	0.335586	-0.689178	0.382757	-0.678598	0.376938	-0.688424	0.382371
								6.62	65.0888	6.62	0.167423	6.62	36.4428	6.62	1.04024	6.62	12.6442	6.62	0.174161										6.62	-6.89239	6.62	0.10141	6.62	38.5111	6.62	-0.944066	6.62	-1.00004	6.62	-0.0957378		-0.610949	0.33745	-0.691698	0.384146	-0.681095	0.378313	-0.690947	0.383761
								6.64	63.9316	6.64	0.168161	6.64	37.3018	6.64	1.1595	6.64	6.91577	6.64	0.194982										6.64	-7.62111	6.64	0.103404	6.64	37.2703	6.64	-0.589119	6.64	-0.867672	6.64	-0.0609175		-0.61093	0.337456	-0.694218	0.385532	-0.683591	0.379687	-0.69347	0.385149
								6.66	62.5938	6.66	0.168199	6.66	36.0921	6.66	0.715139	6.66	1.25329	6.66	0.120286										6.66	-6.18694	6.66	0.103404	6.66	34.4573	6.66	-0.519878	6.66	-1.02783	6.66	-0.0537576		-0.617277	0.339469	-0.696735	0.386918	-0.686086	0.38106	-0.695991	0.386536
								6.68	61.4225	6.68	0.168211	6.68	32.9168	6.68	0.535384	6.68	-4.08647	6.68	0.0900576										6.68	-2.63198	6.68	0.095702	6.68	30.1764	6.68	-0.227237	6.68	-1.36113	6.68	-0.021747		-0.623321	0.341101	-0.69925	0.388304	-0.688579	0.382434	-0.698508	0.387924
								6.7	60.7174	6.7	0.167019	6.7	27.9326	6.7	0.227163	6.7	-8.8591	6.7	0.0379406										6.7	2.87605	6.7	0.0956604	6.7	24.6369	6.7	-0.0690576	6.7	-1.72769	6.7	-0.00660608		-0.623202	0.341312	-0.701761	0.389692	-0.691067	0.383809	-0.701022	0.389313
								6.72	60.7739	6.72	0.168843	6.72	21.355	6.72	-0.0395275	6.72	-12.8347	6.72	-0.00667395										6.72	10.035	6.72	0.096438	6.72	18.1368	6.72	0.169002	6.72	-2.02233	6.72	0.0162982		-0.628002	0.342731	-0.704268	0.391083	-0.693549	0.385187	-0.703531	0.390706
								6.74	61.6464	6.74	0.168988	6.74	13.4594	6.74	-0.249765	6.74	-15.8069	6.74	-0.0422072										6.74	18.4723	6.74	0.0964856	6.74	11.0439	6.74	0.355357	6.74	-2.16506	6.74	0.0342868		-0.628004	0.342694	-0.706768	0.392477	-0.696025	0.386567	-0.706034	0.392102
								6.76	63.3401	6.76	0.170453	6.76	4.59106	6.76	-0.427536	6.76	-17.6043	6.76	-0.0728749										6.76	27.7672	6.76	0.106482	6.76	3.76204	6.76	0.463841	6.76	-2.13054	6.76	0.0493906		-0.633014	0.345308	-0.709261	0.393876	-0.698491	0.387951	-0.70853	0.393502
								6.78	65.6003	6.78	0.170383	6.78	-4.84076	6.78	-0.61527	6.78	-18.1076	6.78	-0.104832										6.78	37.4817	6.78	0.106877	6.78	-3.30142	6.78	0.622765	6.78	-1.93672	6.78	0.0665594		-0.633063	0.345329	-0.711746	0.39528	-0.700949	0.38934	-0.711018	0.394907
								6.8	68.2196	6.8	0.174954	6.8	-14.3684	6.8	-0.581609	6.8	-17.264	6.8	-0.101755										6.8	47.1707	6.8	0.106164	6.8	-9.76744	6.8	0.762181	6.8	-1.64789	6.8	0.0809162		-0.637452	0.347926	-0.714225	0.396689	-0.703398	0.390733	-0.713498	0.396318
								6.82	70.9663	6.82	0.172998	6.82	-23.4906	6.82	-0.712358	6.82	-15.0991	6.82	-0.123236										6.82	56.3718	6.82	0.10732	6.82	-15.309	6.82	0.670129	6.82	-1.36557	6.82	0.0719181		-0.637302	0.347791	-0.716696	0.398106	-0.70584	0.392132	-0.715972	0.397736
								6.84	73.472	6.84	0.173031	6.84	-31.7092	6.84	-0.752979	6.84	-11.7232	6.84	-0.130288										6.84	64.6126	6.84	0.107397	6.84	-19.6625	6.84	0.56319	6.84	-1.21135	6.84	0.0604848		-0.642928	0.350687	-0.719162	0.39953	-0.708274	0.393538	-0.71844	0.399161
								6.86	75.463	6.86	0.172002	6.86	-38.5638	6.86	-0.759646	6.86	-7.3252	6.86	-0.130661										6.86	71.4424	6.86	0.105682	6.86	-22.6289	6.86	0.566159	6.86	-1.29777	6.86	0.0598327		-0.647427	0.353797	-0.721623	0.400963	-0.710703	0.394952	-0.720902	0.400595
								6.88	76.7594	6.88	0.168694	6.88	-43.6716	6.88	-0.763494	6.88	-2.16067	6.88	-0.128797										6.88	76.452	6.88	0.105697	6.88	-24.0727	6.88	0.513935	6.88	-1.71013	6.88	0.0543213		-0.647435	0.353787	-0.724081	0.402404	-0.71313	0.396375	-0.723362	0.402037
								6.9	77.158	6.9	0.169153	6.9	-46.7616	6.9	-0.750129	6.9	3.46592	6.9	-0.126887										6.9	79.328	6.9	0.104933	6.9	-23.9217	6.9	0.286327	6.9	-2.49538	6.9	0.0300453		-0.651912	0.357402	-0.726538	0.403853	-0.715556	0.397806	-0.72582	0.403487
								6.92	76.7814	6.92	0.169075	6.92	-47.6858	6.92	-0.736131	6.92	9.22725	6.92	-0.124461										6.92	79.9464	6.92	0.105712	6.92	-22.1661	6.92	0.16321	6.92	-3.62788	6.92	0.0172532		-0.656715	0.361602	-0.728995	0.405311	-0.717983	0.399246	-0.728278	0.404945
								6.94	75.7188	6.94	0.169507	6.94	-46.4292	6.94	-0.805349	6.94	14.7953	6.94	-0.136512										6.94	78.3699	6.94	0.105533	6.94	-18.872	6.94	-0.036248	6.94	-5.03929	6.94	-0.00382535		-0.656727	0.361574	-0.731454	0.406775	-0.720413	0.400692	-0.730738	0.40641
								6.96	74.2596	6.96	0.16712	6.96	-43.0944	6.96	-0.618196	6.96	19.8676	6.96	-0.103313										6.96	74.8632	6.96	0.107339	6.96	-14.1879	6.96	-0.260765	6.96	-6.61834	6.96	-0.0279904		-0.661611	0.365778	-0.733915	0.408244	-0.722845	0.402144	-0.733201	0.40788
								6.98	72.6968	6.98	0.166996	6.98	-37.8889	6.98	-0.627803	6.98	24.1858	6.98	-0.104841										6.98	69.883	6.98	0.110134	6.98	-8.34191	6.98	-0.371419	6.98	-8.20998	6.98	-0.0409059		-0.661604	0.365819	-0.736379	0.409716	-0.725282	0.4036	-0.735667	0.409353
								7	71.3018	7	0.169762	7	-31.109	7	-0.597077	7	27.5515	7	-0.101361										7	63.9946	7	0.110106	7	-1.63354	7	-0.657963	7	-9.6482	7	-0.0724457		-0.666703	0.369747	-0.738847	0.411189	-0.727722	0.405056	-0.738137	0.410827
								7.02	70.3579	7.02	0.169445	7.02	-23.1255	7.02	-0.35218	7.02	29.8343	7.02	-0.0596751										7.02	57.7678	7.02	0.10966	7.02	5.5868	7.02	-0.6555	7.02	-10.7641	7.02	-0.0718818		-0.670629	0.372475	-0.741319	0.412661	-0.730166	0.406512	-0.740611	0.4123
								7.04	69.9086	7.04	0.167556	7.04	-14.3777	7.04	-0.255124	7.04	30.9738	7.04	-0.0427475										7.04	51.6513	7.04	0.10819	7.04	12.9404	7.04	-0.886115	7.04	-11.4382	7.04	-0.0958691		-0.670629	0.372475	-0.743795	0.414129	-0.732614	0.407964	-0.743089	0.41377
								7.06	69.9836	7.06	0.168443	7.06	-5.35502	7.06	-0.0903872	7.06	30.9781	7.06	-0.0152251										7.06	45.9764	7.06	0.10836	7.06	20.0569	7.06	-0.989353	7.06	-11.5673	7.06	-0.107207		-0.675824	0.375606	-0.746276	0.415593	-0.735066	0.409411	-0.745573	0.415236
								7.08	70.4528	7.08	0.168466	7.08	3.42487	7.08	0.0672588	7.08	29.9138	7.08	0.0113308										7.08	40.903	7.08	0.116323	7.08	26.5915	7.08	-1.06593	7.08	-11.1021	7.08	-0.123993		-0.680003	0.377712	-0.748761	0.417051	-0.737522	0.410851	-0.748061	0.416695
								7.1	71.0515	7.1	0.168888	7.1	11.4524	7.1	0.204422	7.1	27.8917	7.1	0.0345243										7.1	36.4084	7.1	0.116476	7.1	32.232	7.1	-1.11266	7.1	-10.0741	7.1	-0.129598		-0.68015	0.377849	-0.751252	0.418502	-0.739983	0.412285	-0.750554	0.418148
								7.12	71.5948	7.12	0.16646	7.12	18.278	7.12	0.300312	7.12	25.0486	7.12	0.0499899										7.12	32.4207	7.12	0.114746	7.12	36.711	7.12	-1.25656	7.12	-8.56428	7.12	-0.144185		-0.684181	0.380385	-0.753748	0.419945	-0.742449	0.413711	-0.753053	0.419593
								7.14	71.8542	7.14	0.166593	7.14	23.5593	7.14	0.367793	7.14	21.527	7.14	0.0612719										7.14	28.8646	7.14	0.114681	7.14	39.8045	7.14	-1.12601	7.14	-6.71429	7.14	-0.129132		-0.684255	0.38055	-0.756249	0.42138	-0.744921	0.415129	-0.755558	0.42103
								7.16	71.8231	7.16	0.163258	7.16	27.1083	7.16	0.448231	7.16	17.4623	7.16	0.0731774										7.16	25.7337	7.16	0.103231	7.16	41.3389	7.16	-0.966943	7.16	-4.72086	7.16	-0.0998184		-0.688138	0.383123	-0.758757	0.422808	-0.747398	0.416539	-0.75807	0.42246
								7.18	71.5182	7.18	0.162976	7.18	28.9098	7.18	0.502722	7.18	12.9777	7.18	0.0819315										7.18	23.1871	7.18	0.103019	7.18	41.2154	7.18	-0.992749	7.18	-2.77616	7.18	-0.102272		-0.688144	0.383119	-0.76127	0.424229	-0.749882	0.417944	-0.760587	0.423883
								7.2	71.1325	7.2	0.158217	7.2	29.1194	7.2	0.553765	7.2	8.19275	7.2	0.0876149										7.2	21.4546	7.2	0.102817	7.2	39.4239	7.2	-0.839896	7.2	-1.09383	7.2	-0.0863553		-0.693652	0.38604	-0.763789	0.425644	-0.752372	0.419342	-0.76311	0.4253
								7.22	70.8154	7.22	0.160803	7.22	28.0266	7.22	0.602077	7.22	3.23546	7.22	0.0968157										7.22	20.8289	7.22	0.104155	7.22	36.0712	7.22	-0.64936	7.22	0.150393	7.22	-0.0676343		-0.693379	0.38586	-0.766312	0.427054	-0.754867	0.420737	-0.765637	0.426713
								7.24	70.7182	7.24	0.160826	7.24	26.0003	7.24	0.695083	7.24	-1.7426	7.24	0.111788										7.24	21.6304	7.24	0.104155	7.24	31.3968	7.24	-0.445084	7.24	0.877322	7.24	-0.0463578		-0.698566	0.388056	-0.768838	0.428461	-0.757365	0.422128	-0.768167	0.428122
								7.26	70.9101	7.26	0.157464	7.26	23.4203	7.26	0.557573	7.26	-6.56109	7.26	0.0877979										7.26	24.0651	7.26	0.105916	7.26	25.7504	7.26	-0.234773	7.26	1.0692	7.26	-0.0248662		-0.704043	0.390325	-0.771366	0.429866	-0.759865	0.423518	-0.7707	0.42953
								7.28	71.4108	7.28	0.158382	7.28	20.6131	7.28	0.631266	7.28	-11.0173	7.28	0.0999814										7.28	28.2137	7.28	0.105916	7.28	19.5584	7.28	-0.0224521	7.28	0.81464	7.28	-0.00237804		-0.704046	0.390341	-0.773896	0.431272	-0.762365	0.424908	-0.773233	0.430938
								7.3	72.1571	7.3	0.157183	7.3	17.8028	7.3	0.623007	7.3	-14.9062	7.3	0.0979261										7.3	33.9923	7.3	0.107688	7.3	13.2586	7.3	0.209508	7.3	0.244371	7.3	0.0225615		-0.709449	0.392803	-0.776425	0.43268	-0.764865	0.426299	-0.775766	0.432348
								7.32	72.9776	7.32	0.159956	7.32	15.0865	7.32	0.600829	7.32	-18.0475	7.32	0.0961062										7.32	41.1987	7.32	0.10832	7.32	7.23964	7.32	0.333386	7.32	-0.461585	7.32	0.0361123		-0.71432	0.394996	-0.778953	0.434093	-0.767362	0.427695	-0.778298	0.433763
								7.34	73.7803	7.34	0.1593	7.34	12.4453	7.34	0.563023	7.34	-20.3121	7.34	0.0896897										7.34	49.5223	7.34	0.108617	7.34	1.78299	7.34	0.542151	7.34	-1.14718	7.34	0.0588866		-0.714364	0.395019	-0.781478	0.435512	-0.769856	0.429095	-0.780827	0.435183
								7.36	74.4657	7.36	0.162942	7.36	9.77609	7.36	0.467518	7.36	-21.6413	7.36	0.0761782										7.36	58.6141	7.36	0.107599	7.36	-2.95686	7.36	0.632871	7.36	-1.69415	7.36	0.0680964		-0.719198	0.396572	-0.784001	0.436938	-0.772346	0.430504	-0.783353	0.436612
								7.38	74.9029	7.38	0.163043	7.38	6.94344	7.38	0.341125	7.38	-22.0522	7.38	0.055618										7.38	68.1107	7.38	0.107794	7.38	-6.94095	7.38	0.668545	7.38	-2.04777	7.38	0.0720652		-0.719063	0.396612	-0.786521	0.438375	-0.774832	0.431922	-0.785876	0.438051
								7.4	75.0373	7.4	0.160694	7.4	3.83965	7.4	0.195459	7.4	-21.6261	7.4	0.0314092										7.4	77.5696	7.4	0.107761	7.4	-10.211	7.4	0.647079	7.4	-2.25733	7.4	0.0697298		-0.722985	0.398686	-0.789037	0.439823	-0.777314	0.43335	-0.788394	0.4395
								7.42	74.8935	7.42	0.161508	7.42	0.43229	7.42	0.0505909	7.42	-20.4854	7.42	0.00817083										7.42	86.5234	7.42	0.109067	7.42	-12.8212	7.42	0.599649	7.42	-2.41947	7.42	0.0654019		-0.728282	0.400995	-0.79155	0.441283	-0.779793	0.43479	-0.790909	0.440961
								7.44	74.5691	7.44	0.159805	7.44	-3.21028	7.44	-0.0898209	7.44	-18.7654	7.44	-0.0143538										7.44	94.4907	7.44	0.100258	7.44	-14.7808	7.44	0.574722	7.44	-2.63956	7.44	0.0576207		-0.728272	0.401036	-0.794059	0.442756	-0.782268	0.436242	-0.79342	0.442434
								7.46	74.1239	7.46	0.156798	7.46	-6.92315	7.46	-0.231628	7.46	-16.5895	7.46	-0.0363188										7.46	100.922	7.46	0.10784	7.46	-16.0283	7.46	0.367474	7.46	-3.02381	7.46	0.0396284		-0.732373	0.403345	-0.796566	0.44424	-0.784741	0.437706	-0.795928	0.443919
								7.48	73.6896	7.48	0.157085	7.48	-10.4705	7.48	-0.346031	7.48	-14.0528	7.48	-0.0543563										7.48	105.273	7.48	0.108866	7.48	-16.4273	7.48	0.262639	7.48	-3.63773	7.48	0.0285924		-0.736586	0.406206	-0.799071	0.445736	-0.787212	0.439182	-0.798434	0.445416
								7.5	73.4065	7.5	0.154537	7.5	-13.5927	7.5	-0.441385	7.5	-11.2179	7.5	-0.0682104										7.5	107.106	7.5	0.108852	7.5	-15.7939	7.5	0.0924229	7.5	-4.46775	7.5	0.0100604		-0.736364	0.406009	-0.801574	0.447241	-0.789681	0.440667	-0.800937	0.446922
								7.52	73.3256	7.52	0.155466	7.52	-16.0594	7.52	-0.539043	7.52	-8.12531	7.52	-0.0838028										7.52	106.113	7.52	0.110103	7.52	-13.9568	7.52	-0.0994578	7.52	-5.45177	7.52	-0.0109506		-0.741306	0.409204	-0.804076	0.448755	-0.792149	0.44216	-0.80344	0.448435
								7.54	73.4598	7.54	0.155274	7.54	-17.7113	7.54	-0.618885	7.54	-4.80919	7.54	-0.0960965										7.54	102.205	7.54	0.11013	7.54	-10.8146	7.54	-0.326453	7.54	-6.48281	7.54	-0.0359521		-0.74118	0.409181	-0.806577	0.450275	-0.794616	0.443659	-0.805941	0.449955
								7.56	73.7781	7.56	0.157443	7.56	-18.4858	7.56	-0.671982	7.56	-1.31739	7.56	-0.105799										7.56	95.5775	7.56	0.112462	7.56	-6.3829	7.56	-0.415868	7.56	-7.4208	7.56	-0.0467692		-0.746133	0.412866	-0.809079	0.451799	-0.797084	0.445162	-0.808444	0.45148
								7.58	74.2257	7.58	0.157673	7.58	-18.4181	7.58	-0.705248	7.58	2.27276	7.58	-0.111199										7.58	86.6647	7.58	0.112412	7.58	-0.826492	7.58	-0.632969	7.58	-8.13996	7.58	-0.0711534		-0.746166	0.412896	-0.811583	0.453325	-0.799553	0.446667	-0.810948	0.453006
								7.6	74.6973	7.6	0.159336	7.6	-17.6207	7.6	-0.815071	7.6	5.84684	7.6	-0.12987										7.6	76.149	7.6	0.113165	7.6	5.5474	7.6	-0.781374	7.6	-8.53231	7.6	-0.0884243		-0.750512	0.416015	-0.814089	0.45485	-0.802024	0.448172	-0.813455	0.454532
								7.62	74.9644	7.62	0.158218	7.62	-16.2483	7.62	-0.742022	7.62	9.25677	7.62	-0.117401										7.62	64.8799	7.62	0.111135	7.62	12.32	7.62	-0.929059	7.62	-8.51368	7.62	-0.103251		-0.750512	0.416015	-0.816599	0.456374	-0.804499	0.449673	-0.815966	0.456056
								7.64	74.8848	7.64	0.158445	7.64	-14.4511	7.64	-0.661995	7.64	12.3379	7.64	-0.10489										7.64	53.7074	7.64	0.111222	7.64	19.0052	7.64	-1.01199	7.64	-8.07777	7.64	-0.112555		-0.754724	0.418588	-0.819114	0.457893	-0.806978	0.451172	-0.818483	0.457577
								7.66	74.325	7.66	0.160038	7.66	-12.3407	7.66	-0.740351	7.66	14.9316	7.66	-0.118484										7.66	43.4388	7.66	0.111024	7.66	25.1213	7.66	-1.08553	7.66	-7.23811	7.66	-0.120521		-0.75855	0.421352	-0.821636	0.459407	-0.809465	0.452664	-0.821007	0.459092
								7.68	73.2302	7.68	0.158647	7.68	-9.96794	7.68	-0.695221	7.68	16.911	7.68	-0.110295										7.68	34.6987	7.68	0.117447	7.68	30.2467	7.68	-1.24603	7.68	-6.05544	7.68	-0.146342		-0.758658	0.421416	-0.824165	0.460914	-0.811959	0.454151	-0.823538	0.4606
								7.7	71.5548	7.7	0.160906	7.7	-7.32539	7.7	-0.607127	7.7	18.201	7.7	-0.0976901										7.7	27.874	7.7	0.107468	7.7	34.0678	7.7	-1.13107	7.7	-4.61763	7.7	-0.121554		-0.762637	0.4243	-0.826702	0.462413	-0.814463	0.455629	-0.826077	0.4621
								7.72	69.4435	7.72	0.158765	7.72	-4.36529	7.72	-0.521134	7.72	18.7886	7.72	-0.0827379										7.72	23.1073	7.72	0.105923	7.72	36.4062	7.72	-1.12086	7.72	-3.02261	7.72	-0.118725		-0.767482	0.427259	-0.829248	0.463902	-0.816976	0.4571	-0.828625	0.463591
								7.74	67.1138	7.74	0.158654	7.74	-1.03968	7.74	-0.282497	7.74	18.7181	7.74	-0.0448192										7.74	20.2802	7.74	0.105804	7.74	37.2129	7.74	-0.944439	7.74	-1.41137	7.74	-0.0999251		-0.767444	0.427268	-0.831801	0.465383	-0.819498	0.458562	-0.831182	0.465073
								7.76	64.7388	7.76	0.15542	7.76	2.65333	7.76	-0.171124	7.76	18.0721	7.76	-0.0265961										7.76	19.1682	7.76	0.104391	7.76	36.5597	7.76	-0.957182	7.76	0.0917814	7.76	-0.0999211		-0.772328	0.430384	-0.834363	0.466853	-0.82203	0.460016	-0.833746	0.466545
								7.78	62.5424	7.78	0.15531	7.78	6.63444	7.78	-0.00836809	7.78	16.9489	7.78	-0.00129965										7.78	19.4878	7.78	0.105174	7.78	34.599	7.78	-0.790188	7.78	1.35609	7.78	-0.0831072		-0.772328	0.430384	-0.836931	0.468314	-0.824569	0.46146	-0.836317	0.468007
								7.8	60.747	7.8	0.154859	7.8	10.7238	7.8	0.115901	7.8	15.4388	7.8	0.0179483										7.8	20.9689	7.8	0.105174	7.8	31.5221	7.8	-0.595299	7.8	2.24552	7.8	-0.0626099		-0.776648	0.433073	-0.839504	0.469765	-0.827114	0.462896	-0.838892	0.46946
								7.82	59.4127	7.82	0.154915	7.82	14.6472	7.82	0.262295	7.82	13.6085	7.82	0.0406334										7.82	23.474	7.82	0.10664	7.82	27.5328	7.82	-0.392739	7.82	2.68064	7.82	-0.0418817		-0.781221	0.435675	-0.842081	0.471207	-0.829664	0.464322	-0.841472	0.470904
								7.84	58.5717	7.84	0.154529	7.84	18.0772	7.84	0.289173	7.84	11.4985	7.84	0.0446856										7.84	26.9711	7.84	0.115153	7.84	22.8169	7.84	-0.175824	7.84	2.61207	7.84	-0.0202467		-0.781291	0.435759	-0.84466	0.47264	-0.832217	0.465741	-0.844054	0.472338
								7.86	58.1623	7.86	0.155584	7.86	20.6925	7.86	0.403456	7.86	9.13151	7.86	0.0627715										7.86	31.5372	7.86	0.10723	7.86	17.541	7.86	0.0497723	7.86	2.08051	7.86	0.0053371		-0.786251	0.437914	-0.84724	0.474065	-0.83477	0.467151	-0.846635	0.473764
								7.88	58.1043	7.88	0.155365	7.88	22.2472	7.88	0.487912	7.88	6.52692	7.88	0.0758042										7.88	37.2744	7.88	0.107625	7.88	11.8566	7.88	0.201479	7.88	1.18245	7.88	0.0216841		-0.790427	0.439795	-0.849818	0.475483	-0.837322	0.468554	-0.849216	0.475183
								7.9	58.1992	7.9	0.156311	7.9	22.6255	7.9	0.550595	7.9	3.71641	7.9	0.086064										7.9	44.2596	7.9	0.107522	7.9	5.92473	7.9	0.414013	7.9	0.0956776	7.9	0.0445156		-0.790856	0.44026	-0.852395	0.476894	-0.839872	0.469951	-0.851795	0.476596
								7.92	58.1787	7.92	0.154693	7.92	21.8708	7.92	0.673341	7.92	0.755999	7.92	0.104161										7.92	52.4584	7.92	0.10759	7.92	-0.064727	7.92	0.566532	7.92	-0.976994	7.92	0.0609533		-0.795707	0.441969	-0.854969	0.478301	-0.842419	0.471343	-0.85437	0.478003
								7.94	57.8519	7.94	0.154767	7.94	20.1797	7.94	0.637261	7.94	-2.26778	7.94	0.0986273										7.94	61.6716	7.94	0.107557	7.94	-5.87725	7.94	0.642099	7.94	-1.84214	7.94	0.0690626		-0.79557	0.441878	-0.857538	0.479704	-0.844962	0.472732	-0.856941	0.479407
								7.96	57.0527	7.96	0.153718	7.96	17.8535	7.96	0.652984	7.96	-5.24113	7.96	0.100376										7.96	71.5049	7.96	0.108147	7.96	-11.2334	7.96	0.667519	7.96	-2.37381	7.96	0.0721905		-0.800058	0.443801	-0.860103	0.481105	-0.8475	0.474118	-0.859506	0.480808
								7.98	55.7035	7.98	0.153709	7.98	15.2248	7.98	0.655624	7.98	-8.03185	7.98	0.100775										7.98	81.3735	7.98	0.108165	7.98	-15.824	7.98	0.712021	7.98	-2.55107	7.98	0.0770158		-0.800058	0.443801	-0.862663	0.482506	-0.850034	0.475504	-0.862067	0.482209
								8	53.8644	8	0.154732	8	12.5749	8	0.652678	8	-10.5024	8	0.10099										8	90.5533	8	0.107088	8	-19.3369	8	0.576652	8	-2.45965	8	0.0617525		-0.804672	0.446077	-0.865216	0.483907	-0.852562	0.476892	-0.86462	0.48361
								8.02	51.6391	8.02	0.152658	8.02	10.0616	8.02	0.632361	8.02	-12.5254	8.02	0.0965348										8.02	98.2458	8.02	0.107894	8.02	-21.4937	8.02	0.48938	8.02	-2.28293	8.02	0.0528012		-0.804687	0.446097	-0.867763	0.485309	-0.855085	0.478281	-0.867167	0.485013
								8.04	49.2788	8.04	0.152426	8.04	7.68723	8.04	0.526142	8.04	-13.9959	8.04	0.0801979										8.04	103.702	8.04	0.107802	8.04	-22.0828	8.04	0.339472	8.04	-2.24249	8.04	0.0365956		-0.809117	0.44795	-0.870302	0.486714	-0.857602	0.479674	-0.869705	0.486417
								8.06	47.0019	8.06	0.15265	8.06	5.3067	8.06	0.512316	8.06	-14.8413	8.06	0.0782051										8.06	106.318	8.06	0.106493	8.06	-20.9904	8.06	0.214249	8.06	-2.55473	8.06	0.0228159		-0.813716	0.450158	-0.872833	0.488122	-0.86011	0.481069	-0.872234	0.487825
								8.08	44.9772	8.08	0.154651	8.08	2.68717	8.08	0.371032	8.08	-15.0259	8.08	0.0573807										8.08	105.707	8.08	0.109819	8.08	-18.2224	8.08	0.0315301	8.08	-3.38325	8.08	0.00346261		-0.813759	0.450155	-0.875355	0.489534	-0.862611	0.482469	-0.874754	0.489235
								8.1	43.383	8.1	0.153459	8.1	-0.400142	8.1	0.227411	8.1	-14.5494	8.1	0.0348982										8.1	101.812	8.1	0.109843	8.1	-13.9032	8.1	-0.13348	8.1	-4.78542	8.1	-0.0146619		-0.818504	0.452374	-0.877867	0.490948	-0.865102	0.483871	-0.877265	0.490648
								8.12	42.2929	8.12	0.153038	8.12	-4.08648	8.12	0.08108	8.12	-13.4443	8.12	0.0124083										8.12	94.9238	8.12	0.11157	8.12	-8.26371	8.12	-0.319448	8.12	-6.67468	8.12	-0.0356408		-0.822928	0.454728	-0.880367	0.492364	-0.867583	0.485276	-0.879764	0.492063
								8.14	41.6501	8.14	0.153448	8.14	-8.33453	8.14	-0.058788	8.14	-11.7721	8.14	-0.0090209										8.14	85.5929	8.14	0.11157	8.14	-1.62689	8.14	-0.497467	8.14	-8.8743	8.14	-0.0555024		-0.822928	0.454728	-0.882857	0.493781	-0.870053	0.486682	-0.882253	0.49348
								8.16	41.3767	8.16	0.153458	8.16	-12.9118	8.16	-0.194331	8.16	-9.61822	8.16	-0.0298217										8.16	74.6003	8.16	0.112925	8.16	5.63005	8.16	-0.668216	8.16	-11.095	8.16	-0.0754584		-0.827614	0.457294	-0.885336	0.495199	-0.872513	0.48809	-0.88473	0.494898
								8.18	41.2524	8.18	0.153374	8.18	-17.4251	8.18	-0.320867	8.18	-7.08808	8.18	-0.0492127										8.18	62.8427	8.18	0.112627	8.18	13.1047	8.18	-0.81734	8.18	-13.0119	8.18	-0.0920548		-0.827606	0.457303	-0.887804	0.496617	-0.874962	0.489496	-0.887197	0.496315
								8.2	41.1946	8.2	0.15193	8.2	-21.3944	8.2	-0.428955	8.2	-4.30051	8.2	-0.0651711										8.2	51.1904	8.2	0.112596	8.2	20.3968	8.2	-1.05931	8.2	-14.3089	8.2	-0.119275		-0.832339	0.460077	-0.890261	0.498034	-0.8774	0.490902	-0.889654	0.497731
								8.22	41.0537	8.22	0.151226	8.22	-24.3633	8.22	-0.601541	8.22	-1.38292	8.22	-0.0909687										8.22	40.3553	8.22	0.109279	8.22	27.1285	8.22	-0.909951	8.22	-14.7759	8.22	-0.0994389		-0.836064	0.462525	-0.892709	0.499449	-0.879829	0.492306	-0.892101	0.499145
								8.24	40.7252	8.24	0.152362	8.24	-25.9982	8.24	-0.561484	8.24	1.537	8.24	-0.0855487										8.24	30.8689	8.24	0.110192	8.24	32.9707	8.24	-1.09404	8.24	-14.3097	8.24	-0.120554		-0.836076	0.462518	-0.895148	0.50086	-0.88225	0.493707	-0.894539	0.500556
								8.26	40.2587	8.26	0.152037	8.26	-26.1569	8.26	-0.782353	8.26	4.34024	8.26	-0.118947										8.26	23.0078	8.26	0.110298	8.26	37.6527	8.26	-1.11808	8.26	-12.9695	8.26	-0.123321		-0.840831	0.465288	-0.897579	0.502266	-0.884664	0.495103	-0.896969	0.501962
								8.28	39.7229	8.28	0.152272	8.28	-24.9131	8.28	-0.664961	8.28	6.92296	8.28	-0.101255										8.28	16.8238	8.28	0.108812	8.28	40.9735	8.28	-1.12728	8.28	-10.9619	8.28	-0.122661		-0.845298	0.468359	-0.900002	0.503666	-0.887071	0.496494	-0.899391	0.503361
								8.3	39.2313	8.3	0.151136	8.3	-22.5259	8.3	-0.773631	8.3	9.20248	8.3	-0.116923										8.3	12.2508	8.3	0.108739	8.3	42.8126	8.3	-1.10916	8.3	-8.57815	8.3	-0.120609		-0.845397	0.468423	-0.902417	0.505059	-0.889471	0.497878	-0.901806	0.504754
								8.32	38.9329	8.32	0.150033	8.32	-19.3682	8.32	-0.790585	8.32	11.1203	8.32	-0.118614										8.32	9.1057	8.32	0.106278	8.32	43.1194	8.32	-1.03278	8.32	-6.18162	8.32	-0.109762		-0.84963	0.470944	-0.904826	0.506442	-0.891867	0.499253	-0.904215	0.506137
								8.34	38.8889	8.34	0.150196	8.34	-15.8387	8.34	-0.794101	8.34	12.6416	8.34	-0.119271										8.34	7.22529	8.34	0.106219	8.34	41.9154	8.34	-0.901622	8.34	-4.11005	8.34	-0.0957693		-0.849631	0.470944	-0.907228	0.507815	-0.894256	0.500619	-0.906617	0.50751
								8.36	39.1387	8.36	0.149451	8.36	-12.2741	8.36	-0.861023	8.36	13.7525	8.36	-0.128681										8.36	6.57823	8.36	0.105039	8.36	39.293	8.36	-0.722059	8.36	-2.58569	8.36	-0.075844		-0.853743	0.473562	-0.909624	0.509175	-0.896641	0.501973	-0.909013	0.50887
								8.38	39.6331	8.38	0.149538	8.38	-8.89177	8.38	-0.650436	8.38	14.4558	8.38	-0.0972652										8.38	7.2207	8.38	0.105019	8.38	35.398	8.38	-0.532581	8.38	-1.72493	8.38	-0.0559313		-0.853706	0.473561	-0.912014	0.510522	-0.89902	0.503314	-0.911405	0.510218
								8.4	40.2688	8.4	0.148845	8.4	-5.76839	8.4	-0.661359	8.4	14.7644	8.4	-0.0984402										8.4	9.31276	8.4	0.108078	8.4	30.4275	8.4	-0.325467	8.4	-1.4968	8.4	-0.0351757		-0.857537	0.476053	-0.914399	0.511856	-0.901395	0.504641	-0.913791	0.511552
								8.42	40.9029	8.42	0.14938	8.42	-2.86022	8.42	-0.535184	8.42	14.6962	8.42	-0.0799456										8.42	13.0689	8.42	0.108081	8.42	24.6227	8.42	-0.119585	8.42	-1.7571	8.42	-0.0129248		-0.857334	0.475886	-0.916779	0.513174	-0.903765	0.505954	-0.916172	0.512871
								8.44	41.3503	8.44	0.149481	8.44	-0.0533228	8.44	-0.406408	8.44	14.2693	8.44	-0.0607503										8.44	18.6555	8.44	0.10799	8.44	18.2622	8.44	0.0792997	8.44	-2.28073	8.44	0.00856359		-0.861804	0.478582	-0.919155	0.514478	-0.90613	0.507252	-0.918549	0.514176
								8.46	41.39	8.46	0.14742	8.46	2.77227	8.46	-0.282524	8.46	13.5	8.46	-0.0416498										8.46	26.0796	8.46	0.10828	8.46	11.6502	8.46	0.307819	8.46	-2.83822	8.46	0.0333306		-0.865927	0.481342	-0.921526	0.515766	-0.908491	0.508535	-0.920922	0.515465
								8.48	40.9622	8.48	0.147158	8.48	5.68728	8.48	-0.0965125	8.48	12.4057	8.48	-0.0142026										8.48	35.1467	8.48	0.109565	8.48	5.10782	8.48	0.419745	8.48	-3.22583	8.48	0.0459896		-0.866038	0.48141	-0.923892	0.51704	-0.910847	0.509804	-0.923289	0.516739
								8.5	40.0152	8.5	0.146887	8.5	8.67087	8.5	0.0423782	8.5	11.0065	8.5	0.00622483										8.5	45.4033	8.5	0.109086	8.5	-1.05039	8.5	0.585375	8.5	-3.32844	8.5	0.0638563		-0.870071	0.483927	-0.926254	0.518299	-0.913199	0.511058	-0.925652	0.517999
								8.52	38.5771	8.52	0.147318	8.52	11.6022	8.52	0.152056	8.52	9.33028	8.52	0.0224007										8.52	56.1617	8.52	0.109174	8.52	-6.53977	8.52	0.732234	8.52	-3.1456	8.52	0.0799408		-0.874061	0.486144	-0.92861	0.519544	-0.915545	0.512297	-0.92801	0.519245
								8.54	36.841	8.54	0.147315	8.54	14.2826	8.54	0.310502	8.54	7.41806	8.54	0.0457417										8.54	66.5894	8.54	0.109177	8.54	-11.1266	8.54	0.587318	8.54	-2.77429	8.54	0.0641216		-0.874129	0.486159	-0.93096	0.520776	-0.917885	0.513524	-0.930361	0.520478
								8.56	35.0608	8.56	0.144578	8.56	16.4772	8.56	0.322703	8.56	5.32533	8.56	0.0466556										8.56	75.7912	8.56	0.110139	8.56	-14.6488	8.56	0.636827	8.56	-2.4123	8.56	0.0701394		-0.878592	0.488519	-0.933303	0.521996	-0.920219	0.514739	-0.932705	0.521698
								8.58	33.5164	8.58	0.144663	8.58	17.9699	8.58	0.446949	8.58	3.12154	8.58	0.0646572										8.58	82.9694	8.58	0.109298	8.58	-17.0153	8.58	0.57068	8.58	-2.27036	8.58	0.0623741		-0.878635	0.48851	-0.935637	0.523203	-0.922543	0.515941	-0.93504	0.522906
								8.6	32.4417	8.6	0.144582	8.6	18.6139	8.6	0.531028	8.6	0.885376	8.6	0.0767769										8.6	87.5144	8.6	0.109338	8.6	-18.2018	8.6	0.529588	8.6	-2.5465	8.6	0.0579041		-0.883558	0.490431	-0.937962	0.5244	-0.924858	0.517133	-0.937365	0.524102
								8.62	31.9509	8.62	0.145969	8.62	18.3674	8.62	0.585623	8.62	-1.30357	8.62	0.085483										8.62	89.1177	8.62	0.111065	8.62	-18.2276	8.62	0.310928	8.62	-3.34089	8.62	0.0345334		-0.887884	0.492274	-0.940276	0.525587	-0.927162	0.518315	-0.939679	0.525289
								8.64	32.01	8.64	0.146086	8.64	17.3038	8.64	0.63646	8.64	-3.37475	8.64	0.0929778										8.64	87.7891	8.64	0.101772	8.64	-17.1374	8.64	0.180274	8.64	-4.64757	8.64	0.0183469		-0.887923	0.492301	-0.942578	0.526764	-0.929454	0.519487	-0.941981	0.526467
								8.66	32.5689	8.66	0.145241	8.66	15.5983	8.66	0.661942	8.66	-5.27465	8.66	0.096141										8.66	83.8254	8.66	0.110708	8.66	-14.9866	8.66	-0.00449613	8.66	-6.34973	8.66	-0.000497759		-0.89222	0.49421	-0.944867	0.527934	-0.931732	0.520652	-0.944269	0.527637
								8.68	33.3833	8.68	0.144803	8.68	13.4821	8.68	0.668281	8.68	-6.97317	8.68	0.0967693										8.68	77.7513	8.68	0.112681	8.68	-11.8356	8.68	-0.193555	8.68	-8.23978	8.68	-0.0218099		-0.897144	0.496232	-0.947142	0.529098	-0.933996	0.521809	-0.946544	0.5288
								8.7	34.2726	8.7	0.145822	8.7	11.1923	8.7	0.669552	8.7	-8.46025	8.7	0.0976353										8.7	70.2141	8.7	0.112706	8.7	-7.75965	8.7	-0.320759	8.7	-10.0619	8.7	-0.0361515		-0.897159	0.496225	-0.949404	0.530257	-0.936245	0.522961	-0.948806	0.529958
								8.72	35.0819	8.72	0.145316	8.72	8.91471	8.72	0.661989	8.72	-9.7384	8.72	0.0961978										8.72	61.9148	8.72	0.115298	8.72	-2.86462	8.72	-0.526816	8.72	-11.5496	8.72	-0.0607408		-0.901751	0.498436	-0.951653	0.531411	-0.938479	0.524109	-0.951053	0.531113
								8.74	35.7121	8.74	0.145147	8.74	6.74475	8.74	0.631336	8.74	-10.8108	8.74	0.0916367										8.74	53.4928	8.74	0.115492	8.74	2.68859	8.74	-0.695626	8.74	-12.476	8.74	-0.0803391		-0.901751	0.498436	-0.953887	0.532564	-0.940698	0.525253	-0.953286	0.532265
								8.76	36.1739	8.76	0.144766	8.76	4.67601	8.76	0.586942	8.76	-11.6693	8.76	0.0849694										8.76	45.4319	8.76	0.114937	8.76	8.66461	8.76	-0.838538	8.76	-12.7251	8.76	-0.0963794		-0.90536	0.499642	-0.956109	0.533715	-0.942903	0.526395	-0.955507	0.533415
								8.78	36.4958	8.78	0.144578	8.78	2.61652	8.78	0.529413	8.78	-12.2885	8.78	0.0765415										8.78	38.1049	8.78	0.115493	8.78	14.7663	8.78	-0.953174	8.78	-12.2541	8.78	-0.110085		-0.90536	0.499642	-0.958317	0.534866	-0.945093	0.527536	-0.957714	0.534565
								8.8	36.8199	8.8	0.142369	8.8	0.434378	8.8	0.328206	8.8	-12.6264	8.8	0.0467261										8.8	31.7242	8.8	0.112434	8.8	20.6503	8.8	-1.02331	8.8	-11.1428	8.8	-0.115055		-0.909374	0.501696	-0.960514	0.536017	-0.947269	0.528677	-0.959909	0.535715
								8.82	37.2674	8.82	0.142812	8.82	-1.98884	8.82	0.16015	8.82	-12.634	8.82	0.0228712										8.82	26.3625	8.82	0.109891	8.82	25.9671	8.82	-1.08737	8.82	-9.56188	8.82	-0.119492		-0.909672	0.501767	-0.962699	0.537168	-0.949432	0.529817	-0.962093	0.536866
								8.84	37.9342	8.84	0.142607	8.84	-4.70493	8.84	0.041962	8.84	-12.2707	8.84	0.00598407										8.84	22.0019	8.84	0.110019	8.84	30.4063	8.84	-1.10394	8.84	-7.74952	8.84	-0.121455		-0.914403	0.504036	-0.964873	0.538321	-0.951583	0.530957	-0.964266	0.538018
								8.86	38.74	8.86	0.141621	8.86	-7.6663	8.86	-0.10658	8.86	-11.52	8.86	-0.0150939										8.86	18.5832	8.86	0.109083	8.86	33.7343	8.86	-1.10868	8.86	-5.96185	8.86	-0.120937		-0.9186	0.505851	-0.967038	0.539474	-0.953723	0.532097	-0.96643	0.539171
								8.88	39.7117	8.88	0.140215	8.88	-10.7105	8.88	-0.242453	8.88	-10.3979	8.88	-0.0339956										8.88	16.0813	8.88	0.0978592	8.88	35.8151	8.88	-1.08242	8.88	-4.42693	8.88	-0.105925		-0.918559	0.50583	-0.969193	0.540627	-0.955852	0.533237	-0.968584	0.540324
								8.9	40.6801	8.9	0.141287	8.9	-13.5859	8.9	-0.369397	8.9	-8.95737	8.9	-0.0521909										8.9	14.5196	8.9	0.105869	8.9	36.6027	8.9	-0.990379	8.9	-3.31411	8.9	-0.10485		-0.923067	0.508292	-0.97134	0.541781	-0.957971	0.534375	-0.970731	0.541477
								8.92	41.6036	8.92	0.128553	8.92	-15.9892	8.92	-0.477524	8.92	-7.27983	8.92	-0.0613873										8.92	13.9449	8.92	0.104613	8.92	36.1118	8.92	-0.933366	8.92	-2.74194	8.92	-0.0976425		-0.926816	0.51055	-0.973479	0.542933	-0.960081	0.535512	-0.97287	0.542629
								8.94	42.3937	8.94	0.140591	8.94	-17.6264	8.94	-0.578957	8.94	-5.46468	8.94	-0.0813963										8.94	14.492	8.94	0.104481	8.94	34.3952	8.94	-0.647371	8.94	-2.72119	8.94	-0.0676376		-0.926816	0.51055	-0.975612	0.544083	-0.962183	0.536645	-0.975003	0.54378
								8.96	42.9613	8.96	0.141636	8.96	-18.2706	8.96	-0.669162	8.96	-3.61466	8.96	-0.0947775										8.96	16.3493	8.96	0.105081	8.96	31.5174	8.96	-0.456774	8.96	-3.1702	8.96	-0.0479981		-0.931135	0.512857	-0.977738	0.545231	-0.964277	0.537776	-0.97713	0.544928
								8.98	43.337	8.98	0.141636	8.98	-17.8067	8.98	-0.737183	8.98	-1.82232	8.98	-0.104412										8.98	19.6838	8.98	0.106085	8.98	27.5437	8.98	-0.247816	8.98	-3.95298	8.98	-0.0262895		-0.931112	0.512813	-0.97986	0.546375	-0.966364	0.538901	-0.979253	0.546073
								9	43.5911	9	0.141385	9	-16.2566	9	-0.774004	9	-0.162151	9	-0.109433										9	24.6037	9	0.105953	9	22.5559	9	-0.0529456	9	-4.90222	9	-0.00560972		-0.934986	0.514889	-0.981977	0.547514	-0.968446	0.540021	-0.981372	0.547212
								9.02	43.7171	9.02	0.140649	9.02	-13.7784	9.02	-0.884855	9.02	1.31208	9.02	-0.124454										9.02	31.1046	9.02	0.106577	9.02	16.6809	9.02	0.147144	9.02	-5.86675	9.02	0.0156821		-0.939117	0.51754	-0.984092	0.548647	-0.970523	0.541134	-0.983488	0.548347
								9.04	43.8973	9.04	0.140296	9.04	-10.6298	9.04	-0.713673	9.04	2.56888	9.04	-0.100125										9.04	39.0543	9.04	0.116399	9.04	10.1241	9.04	0.340243	9.04	-6.71669	9.04	0.0396041		-0.939111	0.517474	-0.986205	0.549774	-0.972597	0.54224	-0.985604	0.549475
								9.06	44.1749	9.06	0.138826	9.06	-7.12433	9.06	-0.799557	9.06	3.59291	9.06	-0.110999										9.06	48.1458	9.06	0.107221	9.06	3.18262	9.06	0.521777	9.06	-7.38224	9.06	0.0559454		-0.942862	0.519594	-0.988319	0.550894	-0.97467	0.543338	-0.98772	0.550596
								9.08	44.6307	9.08	0.138942	9.08	-3.56765	9.08	-0.763478	9.08	4.3819	9.08	-0.10608										9.08	57.9196	9.08	0.106766	9.08	-3.76071	9.08	0.537331	9.08	-7.84493	9.08	0.0573688		-0.946847	0.522217	-0.990433	0.552006	-0.976743	0.544428	-0.989837	0.551709
								9.1	45.2719	9.1	0.137929	9.1	-0.206084	9.1	-0.699915	9.1	4.94119	9.1	-0.0965384										9.1	67.8227	9.1	0.106742	9.1	-10.2662	9.1	0.660429	9.1	-8.12133	9.1	0.0704953		-0.947149	0.522585	-0.992551	0.55311	-0.978817	0.54551	-0.991958	0.552815
								9.12	46.0896	9.12	0.137706	9.12	2.81046	9.12	-0.597247	9.12	5.28037	9.12	-0.0822445										9.12	77.2317	9.12	0.107549	9.12	-15.8904	9.12	0.648671	9.12	-8.26234	9.12	0.0697642		-0.947149	0.522585	-0.994672	0.554206	-0.980894	0.546583	-0.994083	0.553912
								9.14	47.0335	9.14	0.137706	9.14	5.43801	9.14	-0.457933	9.14	5.41001	9.14	-0.0630602										9.14	85.515	9.14	0.107438	9.14	-20.2401	9.14	0.607977	9.14	-8.33637	9.14	0.0653199		-0.951331	0.524975	-0.996799	0.555294	-0.982976	0.547647	-0.996213	0.555002
								9.16	48.0004	9.16	0.136471	9.16	7.72171	9.16	-0.328444	9.16	5.33903	9.16	-0.0448231										9.16	92.126	9.16	0.108219	9.16	-23.0151	9.16	0.590327	9.16	-8.39819	9.16	0.0638844		-0.954682	0.527517	-0.998933	0.556373	-0.985064	0.548704	-0.998349	0.556083
								9.18	48.9471	9.18	0.136597	9.18	9.76113	9.18	-0.196424	9.18	5.07369	9.18	-0.0268309										9.18	96.6429	9.18	0.106977	9.18	-24.0394	9.18	0.384605	9.18	-8.48608	9.18	0.0411438		-0.954682	0.527517	-1.00107	0.557445	-0.987158	0.549753	-1.00049	0.557157
								9.2	49.768	9.2	0.137713	9.2	11.6608	9.2	-0.0464686	9.2	4.61496	9.2	-0.00639934										9.2	98.7914	9.2	0.107695	9.2	-23.2713	9.2	0.289245	9.2	-8.62549	9.2	0.0311503		-0.95854	0.529644	-1.00322	0.55851	-0.989258	0.550794	-1.00264	0.558222
								9.22	50.4514	9.22	0.135557	9.22	13.4905	9.22	0.0873789	9.22	3.95894	9.22	0.0118449										9.22	98.4948	9.22	0.109792	9.22	-20.7899	9.22	0.121657	9.22	-8.82091	9.22	0.013357		-0.95854	0.529644	-1.00537	0.559568	-0.991365	0.551829	-1.0048	0.559282
								9.24	50.9587	9.24	0.135647	9.24	15.2542	9.24	0.203686	9.24	3.09566	9.24	0.0276294										9.24	95.8887	9.24	0.109756	9.24	-16.7698	9.24	-0.0799101	9.24	-9.05612	9.24	-0.00877057		-0.96298	0.532136	-1.00754	0.56062	-0.99348	0.552857	-1.00696	0.560335
								9.26	51.3213	9.26	0.13669	9.26	16.8872	9.26	0.310665	9.26	2.01069	9.26	0.0424647										9.26	91.2586	9.26	0.111495	9.26	-11.4583	9.26	-0.222796	9.26	-9.32057	9.26	-0.0248405		-0.966513	0.533922	-1.00971	0.561667	-0.995601	0.553881	-1.00914	0.561383
								9.28	51.5529	9.28	0.1374	9.28	18.2718	9.28	0.403326	9.28	0.686044	9.28	0.055417										9.28	85.005	9.28	0.111927	9.28	-5.14934	9.28	-0.424284	9.28	-9.60754	9.28	-0.0474887		-0.966452	0.534027	-1.01188	0.56271	-0.997729	0.554901	-1.01131	0.562427
								9.3	51.7228	9.3	0.136373	9.3	19.2725	9.3	0.483504	9.3	-0.896263	9.3	0.0659371										9.3	77.652	9.3	0.11357	9.3	1.84307	9.3	-0.582921	9.3	-9.88648	9.3	-0.0662023		-0.970881	0.53582	-1.01406	0.56375	-0.999864	0.555918	-1.0135	0.563467
								9.32	51.8084	9.32	0.147217	9.32	19.7727	9.32	0.563235	9.32	-2.75071	9.32	0.082918										9.32	69.7591	9.32	0.113502	9.32	9.19286	9.32	-0.734562	9.32	-10.1133	9.32	-0.0833744		-0.974831	0.537543	-1.01625	0.564788	-1.002	0.556934	-1.01569	0.564506
								9.34	51.7126	9.34	0.135247	9.34	19.7074	9.34	0.610427	9.34	-4.88102	9.34	0.0825584										9.34	61.8219	9.34	0.113736	9.34	16.5621	9.34	-0.882301	9.34	-10.2671	9.34	-0.100349		-0.974831	0.537543	-1.01845	0.565826	-1.00415	0.557949	-1.01788	0.565545
								9.36	51.3831	9.36	0.136066	9.36	19.0816	9.36	0.70962	9.36	-7.2701	9.36	0.0965554										9.36	54.2829	9.36	0.112266	9.36	23.614	9.36	-0.983148	9.36	-10.3109	9.36	-0.110374		-0.978854	0.539367	-1.02065	0.566865	-1.00631	0.558965	-1.02008	0.566583
								9.38	50.805	9.38	0.136314	9.38	17.9657	9.38	0.585512	9.38	-9.87051	9.38	0.0798137										9.38	47.4813	9.38	0.110553	9.38	30.0186	9.38	-1.06622	9.38	-10.2179	9.38	-0.117874		-0.978862	0.53937	-1.02286	0.567906	-1.00846	0.559984	-1.02229	0.567624
								9.4	49.9206	9.4	0.137885	9.4	16.4715	9.4	0.654373	9.4	-12.5976	9.4	0.0902285										9.4	41.6383	9.4	0.110668	9.4	35.4689	9.4	-1.11786	9.4	-9.95729	9.4	-0.123711		-0.983499	0.540983	-1.02507	0.56895	-1.01063	0.561006	-1.0245	0.568668
								9.42	48.8092	9.42	0.137652	9.42	14.7224	9.42	0.718052	9.42	-15.3254	9.42	0.0988415										9.42	36.8803	9.42	0.10828	9.42	39.7003	9.42	-1.13085	9.42	-9.50694	9.42	-0.122448		-0.987285	0.542439	-1.02728	0.569998	-1.01279	0.562032	-1.02671	0.569716
								9.44	47.4806	9.44	0.136054	9.44	12.8152	9.44	0.620717	9.44	-17.8925	9.44	0.0844511										9.44	33.2441	9.44	0.106631	9.44	42.5072	9.44	-1.1323	9.44	-8.84741	9.44	-0.120738		-0.987285	0.542439	-1.02949	0.571051	-1.01496	0.563062	-1.02892	0.570768
								9.46	46.1072	9.46	0.136789	9.46	10.8017	9.46	0.515515	9.46	-20.1132	9.46	0.0705167										9.46	30.705	9.46	0.106908	9.46	43.7539	9.46	-1.09005	9.46	-7.99486	9.46	-0.116535		-0.991666	0.544245	-1.03171	0.572109	-1.01712	0.564097	-1.03114	0.571826
								9.48	44.8414	9.48	0.136609	9.48	8.67922	9.48	0.562018	9.48	-21.7986	9.48	0.0767766										9.48	29.2799	9.48	0.105979	9.48	43.3888	9.48	-0.987176	9.48	-6.94743	9.48	-0.10462		-0.996604	0.545559	-1.03392	0.573173	-1.01929	0.565138	-1.03335	0.572888
								9.5	43.7909	9.5	0.135451	9.5	6.40513	9.5	0.323847	9.5	-22.7822	9.5	0.0438655										9.5	28.9885	9.5	0.106298	9.5	41.4341	9.5	-0.837626	9.5	-5.75597	9.5	-0.0890379		-0.996621	0.545566	-1.03613	0.574242	-1.02146	0.566183	-1.03556	0.573957
								9.52	43.0197	9.52	0.135495	9.52	3.92971	9.52	0.23334	9.52	-22.9444	9.52	0.0316164										9.52	29.8863	9.52	0.107851	9.52	37.9864	9.52	-0.655972	9.52	-4.49733	9.52	-0.0707471		-1.00054	0.547433	-1.03835	0.575318	-1.02362	0.567235	-1.03777	0.575031
								9.54	42.5531	9.54	0.135308	9.54	1.23508	9.54	0.0812703	9.54	-22.2321	9.54	0.0109965										9.54	32.0571	9.54	0.107802	9.54	33.2125	9.54	-0.456608	9.54	-3.287	9.54	-0.0492231		-1.00054	0.547462	-1.04056	0.576398	-1.02578	0.568292	-1.03998	0.576111
								9.56	42.4163	9.56	0.133986	9.56	-1.63149	9.56	-0.0643216	9.56	-20.6689	9.56	-0.00861822										9.56	35.5715	9.56	0.106339	9.56	27.3468	9.56	-0.269627	9.56	-2.27036	9.56	-0.0286718		-1.00467	0.549038	-1.04277	0.577485	-1.02794	0.569354	-1.04219	0.577197
								9.58	42.5393	9.58	0.133965	9.58	-4.54554	9.58	-0.201131	9.58	-18.3553	9.58	-0.0269445										9.58	40.4439	9.58	0.107067	9.58	20.6867	9.58	-0.0312276	9.58	-1.59194	9.58	-0.00334345		-1.00476	0.549079	-1.04497	0.578576	-1.0301	0.570421	-1.04439	0.578288
								9.6	42.7126	9.6	0.133515	9.6	-7.31651	9.6	-0.326673	9.6	-15.4578	9.6	-0.0436157										9.6	46.5717	9.6	0.107039	9.6	13.5792	9.6	0.156612	9.6	-1.39213	9.6	0.0167636		-1.00927	0.551295	-1.04718	0.579673	-1.03226	0.571494	-1.0466	0.579384
								9.62	42.9173	9.62	0.134036	9.62	-9.71271	9.62	-0.504837	9.62	-12.1866	9.62	-0.0676663										9.62	53.7534	9.62	0.107973	9.62	6.40503	9.62	0.350417	9.62	-1.73053	9.62	0.0378356		-1.00922	0.551172	-1.04939	0.580774	-1.03442	0.572571	-1.04881	0.580484
								9.64	43.068	9.64	0.133987	9.64	-11.5115	9.64	-0.490518	9.64	-8.77416	9.64	-0.065723										9.64	61.642	9.64	0.107999	9.64	-0.457388	9.64	0.522996	9.64	-2.60318	9.64	0.0564833		-1.01308	0.553385	-1.05161	0.581879	-1.03659	0.573653	-1.05102	0.581588
								9.66	43.1201	9.66	0.133803	9.66	-12.5426	9.66	-0.721702	9.66	-5.4491	9.66	-0.0965659										9.66	69.8153	9.66	0.108636	9.66	-6.66052	9.66	0.612378	9.66	-3.8975	9.66	0.0665264		-1.01674	0.555624	-1.05382	0.582986	-1.03876	0.574738	-1.05324	0.582695
								9.68	43.1389	9.68	0.132056	9.68	-12.7219	9.68	-0.636665	9.68	-2.41116	9.68	-0.0840753										9.68	77.8083	9.68	0.108838	9.68	-11.9193	9.68	0.652785	9.68	-5.41811	9.68	0.071048		-1.01668	0.555542	-1.05604	0.584094	-1.04094	0.575825	-1.05546	0.583803
								9.7	43.1587	9.7	0.13201	9.7	-12.071	9.7	-0.753564	9.7	0.188302	9.7	-0.0994778										9.7	85.1104	9.7	0.108234	9.7	-16.0363	9.7	0.631653	9.7	-6.94717	9.7	0.0683661		-1.02023	0.558184	-1.05827	0.585203	-1.04312	0.576913	-1.05768	0.584911
								9.72	43.2277	9.72	0.121191	9.72	-10.7116	9.72	-0.782326	9.72	2.26187	9.72	-0.0948111										9.72	91.2563	9.72	0.108835	9.72	-18.8997	9.72	0.581332	9.72	-8.26079	9.72	0.063269		-1.02387	0.560623	-1.0605	0.58631	-1.04531	0.578001	-1.05991	0.586018
								9.74	43.3715	9.74	0.133241	9.74	-8.84053	9.74	-0.793805	9.74	3.79249	9.74	-0.105767										9.74	95.8603	9.74	0.108915	9.74	-20.4742	9.74	0.505586	9.74	-9.1866	9.74	0.0550661		-1.02381	0.560566	-1.06273	0.587415	-1.04751	0.579086	-1.06214	0.587122
								9.76	43.6366	9.76	0.133197	9.76	-6.68759	9.76	-0.797672	9.76	4.82951	9.76	-0.106248										9.76	98.6407	9.76	0.107042	9.76	-20.7825	9.76	0.400111	9.76	-9.6402	9.76	0.0428288		-1.0273	0.562291	-1.06497	0.588516	-1.04971	0.580169	-1.06438	0.588222
								9.78	43.9746	9.78	0.132797	9.78	-4.46955	9.78	-0.790842	9.78	5.47199	9.78	-0.105022										9.78	99.4409	9.78	0.107813	9.78	-19.8854	9.78	0.234742	9.78	-9.64565	9.78	0.0253082		-1.0273	0.562291	-1.06722	0.589611	-1.05192	0.581247	-1.06663	0.589317
								9.8	44.3193	9.8	0.130081	9.8	-2.34387	9.8	-0.743864	9.8	5.84443	9.8	-0.0967622										9.8	98.2687	9.8	0.107825	9.8	-17.8629	9.8	0.0699919	9.8	-9.32306	9.8	0.00754689		-1.03118	0.565035	-1.06947	0.590699	-1.05414	0.58232	-1.06888	0.590405
								9.82	44.6328	9.82	0.130272	9.82	-0.378688	9.82	-0.736873	9.82	6.06801	9.82	-0.0959942										9.82	95.3246	9.82	0.109671	9.82	-14.7995	9.82	-0.114298	9.82	-8.83075	9.82	-0.0125352		-1.03498	0.566934	-1.07173	0.59178	-1.05637	0.583386	-1.07114	0.591486
								9.84	44.8572	9.84	0.131578	9.84	1.45157	9.84	-0.528187	9.84	6.2332	9.84	-0.0694977										9.84	90.9475	9.84	0.110585	9.84	-10.786	9.84	-0.328803	9.84	-8.35282	9.84	-0.0363607		-1.03497	0.566902	-1.07399	0.592853	-1.0586	0.584445	-1.0734	0.592559
								9.86	45.0319	9.86	0.131682	9.86	3.24833	9.86	-0.34665	9.86	6.3816	9.86	-0.0456477										9.86	85.578	9.86	0.110289	9.86	-5.91943	9.86	-0.415502	9.86	-8.02155	9.86	-0.0458252		-1.03894	0.569331	-1.07627	0.593918	-1.06085	0.585496	-1.07567	0.593623
								9.88	45.144	9.88	0.131288	9.88	5.14481	9.88	-0.262574	9.88	6.49733	9.88	-0.0344728										9.88	79.6538	9.88	0.111534	9.88	-0.31767	9.88	-0.632715	9.88	-7.91298	9.88	-0.0705691		-1.04267	0.571405	-1.07855	0.594973	-1.0631	0.586539	-1.07795	0.594678
								9.9	45.2586	9.9	0.130146	9.9	7.25828	9.9	-0.131013	9.9	6.51308	9.9	-0.0170508										9.9	73.5902	9.9	0.111351	9.9	5.87238	9.9	-0.787546	9.9	-7.99139	9.9	-0.087694		-1.04267	0.571405	-1.08084	0.59602	-1.06536	0.587574	-1.08024	0.595724
								9.92	45.3505	9.92	0.131451	9.92	9.63983	9.92	0.0186391	9.92	6.32447	9.92	0.00245013										9.92	67.691	9.92	0.108665	9.92	12.4532	9.92	-0.942095	9.92	-8.14085	9.92	-0.102373		-1.04267	0.571405	-1.08313	0.597058	-1.06763	0.588601	-1.08253	0.596762
								9.94	45.4998	9.94	0.131584	9.94	12.2481	9.94	0.130102	9.94	5.81454	9.94	0.0171193										9.94	62.0692	9.94	0.108617	9.94	19.1553	9.94	-1.03416	9.94	-8.23551	9.94	-0.112327		-1.04708	0.573431	-1.08543	0.598088	-1.06991	0.589621	-1.08483	0.597791
								9.96	45.5283	9.96	0.132709	9.96	14.9354	9.96	0.284487	9.96	4.87673	9.96	0.037754										9.96	56.7431	9.96	0.10763	9.96	25.6447	9.96	-1.11368	9.96	-8.13425	9.96	-0.119865		-1.05107	0.575223	-1.08773	0.59911	-1.07219	0.590633	-1.08713	0.598812
								9.98	45.5227	9.98	0.13233	9.98	17.4793	9.98	0.314596	9.98	3.44436	9.98	0.0416305										9.98	51.6515	9.98	0.107599	9.98	31.5312	9.98	-1.15011	9.98	-7.74534	9.98	-0.123751		-1.051	0.575229	-1.09004	0.600126	-1.07448	0.591639	-1.08944	0.599827
								10	45.3315	10	0.13126	10	19.6143	10	0.427721	10	1.50641	10	0.0561426										10	46.7354	10	0.108033	10	36.4018	10	-1.29658	10	-7.04931	10	-0.140074		-1.05473	0.576595	-1.09235	0.601135	-1.07677	0.59264	-1.09175	0.600835
								10.02	44.9392	10.02	0.128668	10.02	21.0923	10.02	0.512399	10.02	-0.878677	10.02	0.0659296										10.02	42.0378	10.02	0.105355	10.02	39.8709	10.02	-1.02803	10.02	-6.0839	10.02	-0.108308		-1.0547	0.57661	-1.09467	0.60214	-1.07907	0.593636	-1.09406	0.601839
								10.04	44.2255	10.04	0.128436	10.04	21.7293	10.04	0.581542	10.04	-3.58621	10.04	0.0746908										10.04	37.6754	10.04	0.105459	10.04	41.622	10.04	-1.10865	10.04	-4.98807	10.04	-0.116917		-1.05925	0.578657	-1.09699	0.603141	-1.08137	0.594629	-1.09638	0.602839
								10.06	43.1513	10.06	0.128614	10.06	21.4448	10.06	0.620517	10.06	-6.43779	10.06	0.0798073										10.06	33.9245	10.06	0.104038	10.06	41.4648	10.06	-1.10031	10.06	-3.92719	10.06	-0.114475		-1.06339	0.580093	-1.09931	0.60414	-1.08367	0.59562	-1.0987	0.603837
								10.08	41.6996	10.08	0.129212	10.08	20.2717	10.08	0.658267	10.08	-9.2266	10.08	0.0850559										10.08	31.1857	10.08	0.114143	10.08	39.366	10.08	-0.733903	10.08	-3.06862	10.08	-0.0837697		-1.0632	0.579914	-1.10163	0.605137	-1.08598	0.596611	-1.10102	0.604832
								10.1	40.0103	10.1	0.129621	10.1	18.3432	10.1	0.673783	10.1	-11.7475	10.1	0.0873368										10.1	29.8637	10.1	0.105426	10.1	35.4515	10.1	-0.706146	10.1	-2.5787	10.1	-0.0744459		-1.06691	0.581227	-1.10395	0.606134	-1.08828	0.597601	-1.10333	0.605828
								10.12	38.227	10.12	0.138882	10.12	15.8531	10.12	0.672928	10.12	-13.8295	10.12	0.0934575										10.12	30.3367	10.12	0.105791	10.12	29.9979	10.12	-0.420323	10.12	-2.55284	10.12	-0.0444665		-1.07135	0.583205	-1.10627	0.607132	-1.09058	0.598592	-1.10565	0.606824
								10.14	36.5649	10.14	0.126766	10.14	13.0102	10.14	0.666004	10.14	-15.3604	10.14	0.0844269										10.14	32.8603	10.14	0.105594	10.14	23.3938	10.14	-0.204094	10.14	-3.01638	10.14	-0.021551		-1.07138	0.583101	-1.10859	0.608131	-1.09289	0.599585	-1.10796	0.607821
								10.16	35.1847	10.16	0.126101	10.16	9.99419	10.16	0.643823	10.16	-16.3012	10.16	0.081187										10.16	37.4906	10.16	0.107992	10.16	16.0917	10.16	0.00973179	10.16	-3.8996	10.16	0.00105096		-1.07533	0.584896	-1.1109	0.609132	-1.09518	0.60058	-1.11027	0.608821
								10.18	34.2602	10.18	0.126164	10.18	6.93308	10.18	0.597733	10.18	-16.684	10.18	0.0754123										10.18	44.0395	10.18	0.10723	10.18	8.55632	10.18	0.171432	10.18	-5.06596	10.18	0.0183828		-1.0752	0.584821	-1.1132	0.610136	-1.09747	0.601577	-1.11257	0.609822
								10.2	33.8817	10.2	0.12686	10.2	3.8993	10.2	0.563216	10.2	-16.5977	10.2	0.0714494										10.2	52.1168	10.2	0.107224	10.2	1.23012	10.2	0.438248	10.2	-6.30429	10.2	0.0469906		-1.07903	0.586658	-1.1155	0.611142	-1.09976	0.602577	-1.11486	0.610827
								10.22	34.0719	10.22	0.126748	10.22	0.928681	10.22	0.322426	10.22	-16.1639	10.22	0.0408667										10.22	61.1574	10.22	0.107442	10.22	-5.49413	10.22	0.480306	10.22	-7.38866	10.22	0.0516052		-1.08217	0.587475	-1.11779	0.612151	-1.10203	0.60358	-1.11715	0.611834
								10.24	34.7637	10.24	0.124873	10.24	-1.95091	10.24	0.218677	10.24	-15.5097	10.24	0.0273068										10.24	70.4931	10.24	0.107633	10.24	-11.2835	10.24	0.633697	10.24	-8.12302	10.24	0.0682069		-1.08204	0.587498	-1.12007	0.613163	-1.1043	0.604586	-1.11943	0.612845
								10.26	35.9116	10.26	0.124515	10.26	-4.68943	10.26	0.0638257	10.26	-14.7417	10.26	0.00794723										10.26	79.4565	10.26	0.107559	10.26	-15.8644	10.26	0.651872	10.26	-8.38477	10.26	0.0701146		-1.08631	0.589397	-1.12235	0.614178	-1.10656	0.605594	-1.1217	0.613858
								10.28	37.2616	10.28	0.124992	10.28	-7.20371	10.28	-0.0770712	10.28	-13.9312	10.28	-0.00963327										10.28	87.4473	10.28	0.107216	10.28	-19.0256	10.28	0.635602	10.28	-8.16226	10.28	0.0681469		-1.09039	0.59126	-1.12462	0.615195	-1.10881	0.606604	-1.12396	0.614873
								10.3	38.7095	10.3	0.125113	10.3	-9.37151	10.3	-0.212193	10.3	-13.1047	10.3	-0.026548										10.3	93.9894	10.3	0.107167	10.3	-20.6255	10.3	0.640242	10.3	-7.56026	10.3	0.0686129		-1.09048	0.591474	-1.12688	0.616213	-1.11106	0.607615	-1.12622	0.615891
								10.32	40.0765	10.32	0.123298	10.32	-11.0546	10.32	-0.345019	10.32	-12.2492	10.32	-0.0425403										10.32	98.7756	10.32	0.106644	10.32	-20.6052	10.32	0.481984	10.32	-6.77213	10.32	0.0514009		-1.09384	0.593024	-1.12913	0.617234	-1.11329	0.608627	-1.12847	0.61691
								10.34	41.3102	10.34	0.123231	10.34	-12.1233	10.34	-0.462188	10.34	-11.3253	10.34	-0.056956										10.34	101.681	10.34	0.106729	10.34	-19.005	10.34	0.324204	10.34	-6.03236	10.34	0.0346019		-1.09384	0.593024	-1.13138	0.618254	-1.11552	0.609639	-1.13072	0.61793
								10.36	42.3192	10.36	0.123047	10.36	-12.4914	10.36	-0.63741	10.36	-10.288	10.36	-0.0784313										10.36	102.726	10.36	0.10622	10.36	-15.977	10.36	0.206026	10.36	-5.56982	10.36	0.0218841		-1.09758	0.594745	-1.13362	0.619275	-1.11775	0.610651	-1.13296	0.618949
								10.38	43.0892	10.38	0.123519	10.38	-12.1373	10.38	-0.588132	10.38	-9.10572	10.38	-0.0726458										10.38	102.034	10.38	0.106195	10.38	-11.7821	10.38	0.00834687	10.38	-5.56076	10.38	0.000886394		-1.09754	0.594752	-1.13586	0.620294	-1.11997	0.61166	-1.1352	0.619967
								10.4	43.6068	10.4	0.122791	10.4	-11.1171	10.4	-0.719955	10.4	-7.7778	10.4	-0.0884037										10.4	99.8262	10.4	0.106092	10.4	-6.76091	10.4	-0.194905	10.4	-6.07643	10.4	-0.0206779		-1.10122	0.596931	-1.1381	0.621311	-1.12218	0.612667	-1.13743	0.620984
								10.42	44.016	10.42	0.125515	10.42	-9.55562	10.42	-0.851892	10.42	-6.33949	10.42	-0.106925										10.42	96.349	10.42	0.109132	10.42	-1.29341	10.42	-0.315613	10.42	-7.06308	10.42	-0.0344437		-1.10115	0.596907	-1.14034	0.622324	-1.1244	0.61367	-1.13967	0.621996
								10.44	44.3656	10.44	0.125878	10.44	-7.63021	10.44	-0.703107	10.44	-4.86069	10.44	-0.0885056										10.44	91.8121	10.44	0.109016	10.44	4.24839	10.44	-0.532415	10.44	-8.38787	10.44	-0.0580417		-1.10506	0.598562	-1.14257	0.623333	-1.12661	0.614668	-1.1419	0.623005
								10.46	44.752	10.46	0.123439	10.46	-5.5342	10.46	-0.808685	10.46	-3.43175	10.46	-0.0998231										10.46	86.4415	10.46	0.108582	10.46	9.56211	10.46	-0.705574	10.46	-9.79899	10.46	-0.0766129		-1.10876	0.600634	-1.14481	0.624337	-1.12882	0.615661	-1.14414	0.624008
								10.48	45.2187	10.48	0.122751	10.48	-3.44043	10.48	-0.811611	10.48	-2.14616	10.48	-0.0996262										10.48	80.4104	10.48	0.107909	10.48	14.4412	10.48	-0.958454	10.48	-11.0437	10.48	-0.103426		-1.10873	0.600568	-1.14704	0.625334	-1.13103	0.616647	-1.14637	0.625005
								10.5	45.8201	10.5	0.12225	10.5	-1.46543	10.5	-0.798971	10.5	-1.08176	10.5	-0.0976739										10.5	73.878	10.5	0.108101	10.5	18.7932	10.5	-0.89264	10.5	-11.8755	10.5	-0.0964953		-1.11223	0.602459	-1.14928	0.626324	-1.13325	0.617626	-1.14861	0.625995
								10.52	46.476	10.52	0.112991	10.52	0.348536	10.52	-0.744413	10.52	-0.28871	10.52	-0.0841123										10.52	66.9822	10.52	0.107617	10.52	22.6222	10.52	-1.06376	10.52	-12.1438	10.52	-0.114479		-1.11604	0.604076	-1.15153	0.627306	-1.13546	0.618596	-1.15086	0.626976
								10.54	47.034	10.54	0.123531	10.54	2.03644	10.54	-0.661776	10.54	0.215923	10.54	-0.0817499										10.54	59.8935	10.54	0.107683	10.54	25.9991	10.54	-1.25793	10.54	-11.7998	10.54	-0.135458		-1.11597	0.604119	-1.15377	0.628279	-1.13768	0.619559	-1.1531	0.62795
								10.56	47.4347	10.56	0.123167	10.56	3.69484	10.56	-0.515933	10.56	0.445244	10.56	-0.0635458										10.56	52.8092	10.56	0.106834	10.56	29.0118	10.56	-1.02128	10.56	-10.9106	10.56	-0.109107		-1.11965	0.606309	-1.15603	0.629244	-1.13991	0.620512	-1.15536	0.628914
								10.58	47.5769	10.58	0.123437	10.58	5.44392	10.58	-0.377503	10.58	0.430175	10.58	-0.0465977										10.58	45.9168	10.58	0.106497	10.58	31.7087	10.58	-1.16174	10.58	-9.67944	10.58	-0.123722		-1.11966	0.60636	-1.15829	0.6302	-1.14214	0.621457	-1.15762	0.62987
								10.6	47.3608	10.6	0.122385	10.6	7.38613	10.6	-0.240573	10.6	0.205921	10.6	-0.0294424										10.6	39.5019	10.6	0.106497	10.6	34.0711	10.6	-1.1449	10.6	-8.33395	10.6	-0.121928		-1.1231	0.60833	-1.16055	0.631147	-1.14438	0.622392	-1.15988	0.630817
								10.62	46.8569	10.62	0.12305	10.62	9.57104	10.62	-0.0988224	10.62	-0.198366	10.62	-0.0121601										10.62	33.881	10.62	0.104034	10.62	35.9804	10.62	-1.07002	10.62	-7.12488	10.62	-0.111318		-1.12691	0.610259	-1.16282	0.632085	-1.14662	0.623319	-1.16215	0.631755
								10.64	46.049	10.64	0.122079	10.64	11.9641	10.64	0.0629077	10.64	-0.767912	10.64	0.00767973										10.64	29.3788	10.64	0.105175	10.64	37.2172	10.64	-1.03226	10.64	-6.26741	10.64	-0.108569		-1.12694	0.610269	-1.1651	0.633014	-1.14887	0.624237	-1.16443	0.632685
								10.66	45.093	10.66	0.121714	10.66	14.445	10.66	0.152386	10.66	-1.50001	10.66	0.0185475										10.66	26.3801	10.66	0.105066	10.66	37.4974	10.66	-0.73349	10.66	-5.87105	10.66	-0.0770648		-1.13022	0.611977	-1.16738	0.633936	-1.15112	0.625147	-1.16671	0.633606
								10.68	44.1555	10.68	0.121832	10.68	16.8183	10.68	0.291996	10.68	-2.40005	10.68	0.0355744										10.68	25.2692	10.68	0.105166	10.68	36.518	10.68	-0.484897	10.68	-5.9315	10.68	-0.0509945		-1.1341	0.613636	-1.16966	0.63485	-1.15338	0.626049	-1.16899	0.634521
								10.7	43.3628	10.7	0.119934	10.7	18.8449	10.7	0.383366	10.7	-3.47392	10.7	0.0459786										10.7	26.378	10.7	0.105166	10.7	34.0217	10.7	-0.34142	10.7	-6.34675	10.7	-0.0359056		-1.13409	0.613591	-1.17195	0.635758	-1.15563	0.626944	-1.17128	0.635428
								10.72	42.7614	10.72	0.119325	10.72	20.2864	10.72	0.459812	10.72	-4.72001	10.72	0.0548672										10.72	29.9442	10.72	0.10628	10.72	29.866	10.72	-0.108506	10.72	-6.93433	10.72	-0.0115319		-1.13409	0.613591	-1.17424	0.636661	-1.15789	0.627833	-1.17357	0.63633
								10.74	42.5193	10.74	0.119355	10.74	20.9578	10.74	0.612454	10.74	-6.12123	10.74	0.0730992										10.74	36.0121	10.74	0.106319	10.74	24.074	10.74	0.148403	10.74	-7.50887	10.74	0.015778		-1.13801	0.615187	-1.17653	0.637559	-1.16014	0.628717	-1.17586	0.637228
								10.76	42.4305	10.76	0.120515	10.76	20.7567	10.76	0.545037	10.76	-7.64649	10.76	0.065685										10.76	44.4237	10.76	0.108957	10.76	16.8738	10.76	0.40292	10.76	-7.89689	10.76	0.0439011		-1.14183	0.616418	-1.17883	0.638454	-1.1624	0.629597	-1.17815	0.638123
								10.78	42.3518	10.78	0.120486	10.78	19.6933	10.78	0.645397	10.78	-9.24906	10.78	0.0777615										10.78	54.7878	10.78	0.109	10.78	8.69831	10.78	0.656986	10.78	-7.9885	10.78	0.0716114		-1.14188	0.61647	-1.18112	0.639347	-1.16465	0.630475	-1.18044	0.639015
								10.8	42.1947	10.8	0.119643	10.8	17.885	10.8	0.672179	10.8	-10.8725	10.8	0.0804218										10.8	66.4811	10.8	0.108301	10.8	0.150678	10.8	0.824659	10.8	-7.7624	10.8	0.0893118		-1.14561	0.617572	-1.18341	0.640239	-1.16691	0.631351	-1.18273	0.639907
								10.82	41.8209	10.82	0.118085	10.82	15.5248	10.82	0.753429	10.82	-12.4594	10.82	0.088969										10.82	78.7385	10.82	0.107436	10.82	-8.05841	10.82	1.00237	10.82	-7.276	10.82	0.107691		-1.14577	0.617695	-1.18571	0.641132	-1.16916	0.632228	-1.18503	0.640799
								10.84	41.207	10.84	0.117987	10.84	12.8387	10.84	0.666316	10.84	-13.9569	10.84	0.0786164										10.84	90.7175	10.84	0.107323	10.84	-15.2025	10.84	0.782948	10.84	-6.65352	10.84	0.0840284		-1.14939	0.619035	-1.188	0.642027	-1.1714	0.633105	-1.18732	0.641693
								10.86	40.4319	10.86	0.117377	10.86	10.0369	10.86	0.579228	10.86	-15.3207	10.86	0.0679881										10.86	101.581	10.86	0.108142	10.86	-20.6397	10.86	0.834179	10.86	-6.06823	10.86	0.09021		-1.15326	0.620369	-1.19029	0.642924	-1.17365	0.633985	-1.1896	0.64259
								10.88	39.602	10.88	0.117693	10.88	7.27323	10.88	0.690285	10.88	-16.5144	10.88	0.081242										10.88	110.609	10.88	0.0988805	10.88	-23.8989	10.88	0.731682	10.88	-5.67862	10.88	0.0723491		-1.15326	0.620367	-1.19257	0.643825	-1.17589	0.634867	-1.19189	0.64349
								10.9	38.9035	10.9	0.117692	10.9	4.6286	10.9	0.565096	10.9	-17.5038	10.9	0.0665074										10.9	117.229	10.9	0.106431	10.9	-24.7483	10.9	0.542117	10.9	-5.6249	10.9	0.0576979		-1.15626	0.621502	-1.19485	0.64473	-1.17812	0.635752	-1.19417	0.644394
								10.92	38.439	10.92	0.128274	10.92	2.11191	10.92	0.46399	10.92	-18.2522	10.92	0.0595179										10.92	121.067	10.92	0.106047	10.92	-23.2198	10.92	0.31483	10.92	-5.98432	10.92	0.0333868		-1.16009	0.622448	-1.19713	0.645639	-1.18035	0.636641	-1.19644	0.645302
								10.94	38.3915	10.94	0.117703	10.94	-0.312617	10.94	0.291361	10.94	-18.7152	10.94	0.0342941										10.94	121.958	10.94	0.105982	10.94	-19.5931	10.94	0.00731451	10.94	-6.77408	10.94	0.000775206		-1.16004	0.622472	-1.19941	0.646553	-1.18257	0.637534	-1.19871	0.646215
								10.96	38.7569	10.96	0.117645	10.96	-2.69625	10.96	0.183609	10.96	-18.8457	10.96	0.0216006										10.96	119.93	10.96	0.106351	10.96	-14.341	10.96	-0.222376	10.96	-7.94139	10.96	-0.0236499		-1.16443	0.624139	-1.20167	0.647471	-1.18478	0.63843	-1.20098	0.647132
								10.98	39.4777	10.98	0.117478	10.98	-5.06724	10.98	0.039056	10.98	-18.6018	10.98	0.00458822										10.98	115.191	10.98	0.108583	10.98	-8.04393	10.98	-0.479983	10.98	-9.38183	10.98	-0.0521178		-1.16446	0.624142	-1.20394	0.648393	-1.18699	0.639329	-1.20324	0.648054
								11	40.3614	11	0.11721	11	-7.40505	11	-0.1056	11	-17.9614	11	-0.0123774										11	108.111	11	0.108777	11	-1.29065	11	-0.701406	11	-10.9214	11	-0.0762966		-1.16786	0.62528	-1.2062	0.649319	-1.18919	0.640232	-1.2055	0.648979
								11.02	41.2523	11.02	0.116735	11.02	-9.62441	11.02	-0.241715	11.02	-16.9336	11.02	-0.0282166										11.02	99.1377	11.02	0.112389	11.02	5.40444	11.02	-0.901828	11.02	-12.376	11.02	-0.101355		-1.17142	0.626056	-1.20845	0.650249	-1.19139	0.641138	-1.20775	0.649908
								11.04	41.9299	11.04	0.117527	11.04	-11.5834	11.04	-0.382379	11.04	-15.5643	11.04	-0.0449399										11.04	88.7944	11.04	0.101794	11.04	11.6716	11.04	-1.07061	11.04	-13.5364	11.04	-0.108982		-1.17142	0.626056	-1.2107	0.651181	-1.19358	0.642045	-1.21	0.65084
								11.06	42.1968	11.06	0.118261	11.06	-13.1045	11.06	-0.501087	11.06	-13.9308	11.06	-0.0592592										11.06	77.6335	11.06	0.110571	11.06	17.3122	11.06	-1.28801	11.06	-14.2155	11.06	-0.142417		-1.1745	0.627601	-1.21296	0.652116	-1.19577	0.642954	-1.21225	0.651774
								11.08	41.9224	11.08	0.11846	11.08	-14.0093	11.08	-0.598125	11.08	-12.1263	11.08	-0.0708538										11.08	66.1616	11.08	0.111038	11.08	22.282	11.08	-1.06264	11.08	-14.2934	11.08	-0.117993		-1.17838	0.629607	-1.2152	0.653051	-1.19795	0.643863	-1.2145	0.652709
								11.1	41.0594	11.1	0.120838	11.1	-14.1562	11.1	-0.673623	11.1	-10.2414	11.1	-0.0813994										11.1	54.8399	11.1	0.111115	11.1	26.6483	11.1	-1.20003	11.1	-13.738	11.1	-0.133341		-1.17837	0.629572	-1.21745	0.653987	-1.20014	0.644772	-1.21675	0.653645
								11.12	39.7408	11.12	0.120321	11.12	-13.4722	11.12	-0.726666	11.12	-8.34909	11.12	-0.0874332										11.12	44.0966	11.12	0.110949	11.12	30.5271	11.12	-1.17894	11.12	-12.6017	11.12	-0.130802		-1.1821	0.631698	-1.2197	0.654921	-1.20232	0.645679	-1.219	0.654579
								11.14	38.0617	11.14	0.120415	11.14	-11.978	11.14	-0.760076	11.14	-6.50148	11.14	-0.0915247										11.14	34.2885	11.14	0.110915	11.14	34.0074	11.14	-1.08055	11.14	-11.0333	11.14	-0.119849		-1.1821	0.631698	-1.22195	0.655853	-1.2045	0.646584	-1.22124	0.655511
								11.16	36.2782	11.16	0.118648	11.16	-9.78515	11.16	-0.782546	11.16	-4.73494	11.16	-0.0928474										11.16	25.7347	11.16	0.109538	11.16	37.0948	11.16	-0.986444	11.16	-9.24994	11.16	-0.108053		-1.18565	0.633577	-1.2242	0.656782	-1.20668	0.647484	-1.22349	0.656439
								11.18	34.6229	11.18	0.118596	11.18	-7.08163	11.18	-0.789077	11.18	-3.085	11.18	-0.0935811										11.18	18.7439	11.18	0.109505	11.18	39.6814	11.18	-0.587003	11.18	-7.48597	11.18	-0.06428		-1.18565	0.633577	-1.22645	0.657705	-1.20887	0.64838	-1.22574	0.657363
								11.2	33.3054	11.2	0.119275	11.2	-4.09655	11.2	-0.78759	11.2	-1.6	11.2	-0.0939399										11.2	13.554	11.2	0.107541	11.2	41.5385	11.2	-0.394083	11.2	-5.99707	11.2	-0.04238		-1.18904	0.635252	-1.2287	0.658623	-1.21105	0.649269	-1.228	0.658281
								11.22	32.486	11.22	0.120547	11.22	-1.05605	11.22	-0.761177	11.22	-0.34834	11.22	-0.0917575										11.22	10.3884	11.22	0.106987	11.22	42.3589	11.22	-0.111055	11.22	-4.97892	11.22	-0.0118815		-1.18904	0.635252	-1.23096	0.659533	-1.21323	0.65015	-1.23025	0.659191
								11.24	32.2089	11.24	0.120573	11.24	1.8578	11.24	-0.699296	11.24	0.584909	11.24	-0.0843159										11.24	9.46265	11.24	0.10725	11.24	41.8172	11.24	0.156278	11.24	-4.52965	11.24	0.0167609		-1.19276	0.637185	-1.23321	0.660434	-1.21542	0.651023	-1.23251	0.660093
								11.26	32.3805	11.26	0.121482	11.26	4.53533	11.26	-0.613162	11.26	1.11258	11.26	-0.074488										11.26	10.956	11.26	0.109533	11.26	39.6356	11.26	0.436004	11.26	-4.64509	11.26	0.0477567		-1.1967	0.639111	-1.23547	0.661327	-1.21761	0.651888	-1.23478	0.660986
								11.28	32.9539	11.28	0.119209	11.28	6.94976	11.28	-0.470914	11.28	1.16896	11.28	-0.0561372										11.28	15.0044	11.28	0.11953	11.28	35.6483	11.28	0.648504	11.28	-5.19638	11.28	0.0775156		-1.19677	0.639131	-1.23774	0.66221	-1.2198	0.652743	-1.23704	0.66187
								11.3	33.8119	11.3	0.121779	11.3	9.138	11.3	-0.339016	11.3	0.731265	11.3	-0.0412849										11.3	21.6502	11.3	0.111817	11.3	29.8442	11.3	0.8038	11.3	-5.98332	11.3	0.0898785		-1.20041	0.641187	-1.24	0.663083	-1.222	0.653588	-1.23931	0.662743
								11.32	34.7381	11.32	0.119293	11.32	11.1666	11.32	-0.200729	11.32	-0.165417	11.32	-0.0239455										11.32	30.8645	11.32	0.114244	11.32	22.4006	11.32	0.852289	11.32	-6.7184	11.32	0.0973687		-1.20378	0.642637	-1.24227	0.663946	-1.22419	0.654424	-1.24158	0.663606
								11.34	35.5648	11.34	0.119238	11.34	13.0962	11.34	-0.0574738	11.34	-1.42547	11.34	-0.00685309										11.34	42.4622	11.34	0.114229	11.34	13.6803	11.34	0.922197	11.34	-7.13084	11.34	0.105342		-1.20378	0.642637	-1.24455	0.664799	-1.22639	0.65525	-1.24385	0.66446
								11.36	36.2746	11.36	0.120061	11.36	14.9515	11.36	0.0856214	11.36	-2.90664	11.36	0.0102798										11.36	56.0439	11.36	0.114341	11.36	4.21317	11.36	0.686687	11.36	-7.01889	11.36	0.0785166		-1.20742	0.644243	-1.24682	0.665643	-1.2286	0.656068	-1.24612	0.665304
								11.38	36.6931	11.38	0.120047	11.38	16.698	11.38	0.228895	11.38	-4.45045	11.38	0.0274782										11.38	70.953	11.38	0.113963	11.38	-5.3409	11.38	0.672852	11.38	-6.32739	11.38	0.0766801		-1.20742	0.644256	-1.24909	0.666479	-1.2308	0.656878	-1.2484	0.666139
								11.4	36.9035	11.4	0.119737	11.4	18.2517	11.4	0.272079	11.4	-5.91195	11.4	0.032578										11.4	86.3073	11.4	0.11377	11.4	-14.2385	11.4	0.552171	11.4	-5.15252	11.4	0.0628204		-1.21091	0.645843	-1.25137	0.667306	-1.23301	0.657681	-1.25067	0.666967
								11.42	36.8512	11.42	0.119737	11.42	19.4881	11.42	0.387447	11.42	-7.19171	11.42	0.0463919										11.42	101.024	11.42	0.111279	11.42	-21.7195	11.42	0.248564	11.42	-3.73499	11.42	0.02766		-1.21479	0.647123	-1.25365	0.668127	-1.23522	0.658477	-1.25295	0.667787
								11.44	36.5838	11.44	0.119596	11.44	20.2757	11.44	0.467921	11.44	-8.24984	11.44	0.0559614										11.44	113.901	11.44	0.119839	11.44	-27.0867	11.44	0.00180276	11.44	-2.43188	11.44	0.000216042		-1.21481	0.647108	-1.25592	0.668941	-1.23743	0.659267	-1.25522	0.668601
								11.46	36.0654	11.46	0.116757	11.46	20.5035	11.46	0.554095	11.46	-9.10695	11.46	0.0646945										11.46	123.832	11.46	0.111171	11.46	-29.7799	11.46	-0.249567	11.46	-1.58931	11.46	-0.0277447		-1.21855	0.648125	-1.2582	0.669751	-1.23964	0.660054	-1.2575	0.66941
								11.48	35.2508	11.48	0.116563	11.48	20.11	11.48	0.601159	11.48	-9.82769	11.48	0.0700731										11.48	129.907	11.48	0.111436	11.48	-29.4652	11.48	-0.505869	11.48	-1.50821	11.48	-0.0563719		-1.22186	0.649186	-1.26047	0.670557	-1.24185	0.660837	-1.25977	0.670215
								11.5	34.0489	11.5	0.115022	11.5	19.0979	11.5	0.644882	11.5	-10.4953	11.5	0.0741757										11.5	131.578	11.5	0.111518	11.5	-26.0916	11.5	-0.727818	11.5	-2.34588	11.5	-0.0811646		-1.22282	0.649508	-1.26274	0.671361	-1.24405	0.661618	-1.26204	0.671018
								11.52	32.4829	11.52	0.116397	11.52	17.5375	11.52	0.667768	11.52	-11.1824	11.52	0.077726										11.52	128.818	11.52	0.111674	11.52	-19.9101	11.52	-0.921356	11.52	-4.05165	11.52	-0.102892		-1.22601	0.650383	-1.26501	0.672163	-1.24626	0.662398	-1.2643	0.671819
								11.54	30.6049	11.54	0.116397	11.54	15.5492	11.54	0.744341	11.54	-11.9281	11.54	0.0866388										11.54	122.076	11.54	0.111565	11.54	-11.4563	11.54	-1.07082	11.54	-6.38621	11.54	-0.119466		-1.22599	0.650364	-1.26727	0.672964	-1.24846	0.663177	-1.26656	0.672619
								11.56	28.4837	11.56	0.117191	11.56	13.2764	11.56	0.664089	11.56	-12.7256	11.56	0.0778254										11.56	112.207	11.56	0.114313	11.56	-1.48095	11.56	-1.29568	11.56	-8.95419	11.56	-0.148113		-1.23019	0.651525	-1.26952	0.673766	-1.25065	0.663957	-1.26881	0.67342
								11.58	26.2872	11.58	0.117198	11.58	10.8546	11.58	0.579415	11.58	-13.5213	11.58	0.0679063										11.58	100.362	11.58	0.114352	11.58	9.15821	11.58	-1.06054	11.58	-11.2594	11.58	-0.121274		-1.23019	0.651511	-1.27177	0.674569	-1.25284	0.664738	-1.27105	0.674221
								11.6	24.2508	11.6	0.118288	11.6	8.38339	11.6	0.621812	11.6	-14.2279	11.6	0.0735529										11.6	87.78	11.6	0.117358	11.6	19.6064	11.6	-1.19925	11.6	-12.808	11.6	-0.140742		-1.23366	0.652651	-1.27401	0.675373	-1.25501	0.66552	-1.27329	0.675024
								11.62	22.438	11.62	0.117816	11.62	5.90708	11.62	0.573366	11.62	-14.7478	11.62	0.0675514										11.62	75.5826	11.62	0.116751	11.62	29.1064	11.62	-1.30437	11.62	-13.2213	11.62	-0.152286		-1.23366	0.652651	-1.27624	0.676179	-1.25718	0.666304	-1.27551	0.675828
								11.64	20.9108	11.64	0.117784	11.64	3.42267	11.64	0.470348	11.64	-14.9947	11.64	0.0553992										11.64	64.6546	11.64	0.116204	11.64	37.0651	11.64	-0.962268	11.64	-12.3082	11.64	-0.11182		-1.23754	0.654024	-1.27845	0.676987	-1.25933	0.667089	-1.27772	0.676635
								11.66	19.759	11.66	0.117675	11.66	0.902887	11.66	0.351255	11.66	-14.9128	11.66	0.0413339										11.66	55.6097	11.66	0.113245	11.66	43.079	11.66	-1.02545	11.66	-10.1106	11.66	-0.116128		-1.24058	0.655083	-1.28066	0.677796	-1.26148	0.667876	-1.27992	0.677443
								11.68	18.9748	11.68	0.118781	11.68	-1.6736	11.68	0.148651	11.68	-14.4852	11.68	0.017657										11.68	48.7726	11.68	0.103031	11.68	46.9202	11.68	-0.610052	11.68	-6.90759	11.68	-0.0628545		-1.24058	0.655095	-1.28285	0.678608	-1.26361	0.668664	-1.28211	0.678253
								11.7	18.4855	11.7	0.116316	11.7	-4.29028	11.7	0.00951455	11.7	-13.7319	11.7	0.00110669										11.7	44.2248	11.7	0.111337	11.7	48.4994	11.7	-0.429157	11.7	-3.19865	11.7	-0.0477811		-1.24391	0.656154	-1.28503	0.679421	-1.26572	0.669454	-1.28429	0.679064
								11.72	18.2607	11.72	0.117379	11.72	-6.87277	11.72	-0.130607	11.72	-12.6972	11.72	-0.0153306										11.72	41.9902	11.72	0.107717	11.72	47.8407	11.72	-0.154945	11.72	0.450481	11.72	-0.0166903		-1.24783	0.657703	-1.2872	0.680235	-1.26783	0.670244	-1.28645	0.679877
								11.74	18.2553	11.74	0.117432	11.74	-9.29224	11.74	-0.269545	11.74	-11.4364	11.74	-0.0316533										11.74	42.0782	11.74	0.107954	11.74	45.0477	11.74	0.152205	11.74	3.47512	11.74	0.0164312		-1.24783	0.657703	-1.28936	0.681049	-1.26992	0.671035	-1.2886	0.68069
								11.76	18.4552	11.76	0.1171	11.76	-11.3853	11.76	-0.402829	11.76	-10.0039	11.76	-0.0471714										11.76	44.5271	11.76	0.107865	11.76	40.2927	11.76	0.424665	11.76	5.43044	11.76	0.0458065		-1.25185	0.659213	-1.2915	0.681863	-1.272	0.671824	-1.29075	0.681503
								11.78	18.8572	11.78	0.116974	11.78	-12.9862	11.78	-0.509998	11.78	-8.44701	11.78	-0.0596566										11.78	49.4139	11.78	0.110169	11.78	33.822	11.78	0.651041	11.78	6.07136	11.78	0.0717242		-1.25182	0.659283	-1.29363	0.682675	-1.27407	0.672613	-1.29288	0.682314
								11.8	19.4596	11.8	0.117074	11.8	-13.96	11.8	-0.601277	11.8	-6.80628	11.8	-0.0703942										11.8	56.8017	11.8	0.110108	11.8	25.9695	11.8	0.791542	11.8	5.38839	11.8	0.087155		-1.25586	0.660622	-1.29576	0.683485	-1.27614	0.673399	-1.295	0.683123
								11.82	20.2446	11.82	0.11697	11.82	-14.2275	11.82	-0.675744	11.82	-5.11941	11.82	-0.0790417										11.82	66.6427	11.82	0.114212	11.82	17.1654	11.82	0.738299	11.82	3.60301	11.82	0.0843225		-1.25933	0.662528	-1.29787	0.684292	-1.27819	0.674182	-1.29711	0.683929
								11.84	21.2773	11.84	0.116367	11.84	-13.7753	11.84	-0.730032	11.84	-3.4264	11.84	-0.0849515										11.84	78.6632	11.84	0.11486	11.84	7.92734	11.84	0.81123	11.84	1.0701	11.84	0.0931778		-1.25933	0.662528	-1.29998	0.685094	-1.28023	0.674961	-1.29922	0.68473
								11.86	22.4659	11.86	0.120167	11.86	-12.6593	11.86	-0.855483	11.86	-1.77578	11.86	-0.102801										11.86	92.3491	11.86	0.115163	11.86	-1.15702	11.86	0.755776	11.86	-1.76695	11.86	0.0870374		-1.26288	0.663932	-1.30208	0.685891	-1.28227	0.675735	-1.30131	0.685526
								11.88	23.8089	11.88	0.120262	11.88	-10.985	11.88	-0.788875	11.88	-0.22294	11.88	-0.0948715										11.88	106.871	11.88	0.116349	11.88	-9.48369	11.88	0.654396	11.88	-4.53238	11.88	0.0761384		-1.26647	0.665546	-1.30417	0.686681	-1.28431	0.676503	-1.3034	0.686315
								11.9	25.1708	11.9	0.121326	11.9	-8.89228	11.9	-0.706516	11.9	1.17215	11.9	-0.0857191										11.9	121.168	11.9	0.116184	11.9	-16.4835	11.9	0.493548	11.9	-6.95277	11.9	0.0573426		-1.26649	0.665547	-1.30626	0.687465	-1.28634	0.677265	-1.30549	0.687098
								11.92	26.4655	11.92	0.119577	11.92	-6.52797	11.92	-0.792589	11.92	2.35419	11.92	-0.0947754										11.92	134.058	11.92	0.116649	11.92	-21.6801	11.92	0.256227	11.92	-8.8993	11.92	0.0298887		-1.26976	0.66741	-1.30834	0.68824	-1.28836	0.678019	-1.30757	0.687872
								11.94	27.5932	11.94	0.119386	11.94	-4.02715	11.94	-0.763348	11.94	3.28086	11.94	-0.0911327										11.94	144.41	11.94	0.116724	11.94	-24.7375	11.94	-0.00942931	11.94	-10.3687	11.94	-0.00110063		-1.26976	0.66741	-1.31042	0.689007	-1.29039	0.678766	-1.30965	0.688638
								11.96	28.4885	11.96	0.118669	11.96	-1.49742	11.96	-0.699566	11.96	3.93017	11.96	-0.0830171										11.96	151.317	11.96	0.115109	11.96	-25.4895	11.96	-0.242876	11.96	-11.4311	11.96	-0.0279571		-1.27358	0.669164	-1.3125	0.689764	-1.29241	0.679504	-1.31172	0.689394
								11.98	29.0499	11.98	0.118706	11.98	0.986421	11.98	-0.600369	11.98	4.30264	11.98	-0.0712674										11.98	154.194	11.98	0.115138	11.98	-23.9555	11.98	-0.590698	11.98	-12.2083	11.98	-0.068012		-1.27351	0.669191	-1.31458	0.690512	-1.29444	0.680234	-1.3138	0.690141
								12	29.1898	12	0.11814	12	3.38242	12	-0.457447	12	4.41943	12	-0.0540426										12	152.914	12	0.113321	12	-20.3199	12	-0.77202	12	-12.7887	12	-0.0874859		-1.27675	0.670988	-1.31665	0.691251	-1.29647	0.680954	-1.31587	0.690879
								12.02	28.9127	12.02	0.118158	12.02	5.67555	12.02	-0.318784	12.02	4.3166	12.02	-0.0376667										12.02	147.846	12.02	0.114726	12.02	-14.8955	12.02	-0.846588	12.02	-13.1825	12.02	-0.0971255		-1.27664	0.671133	-1.31873	0.691979	-1.29849	0.681665	-1.31794	0.691606
								12.04	28.2695	12.04	0.118063	12.04	7.86477	12.04	-0.180875	12.04	4.03628	12.04	-0.0213547										12.04	139.756	12.04	0.11555	12.04	-8.08262	12.04	-1.0838	12.04	-13.3407	12.04	-0.125232		-1.2802	0.672636	-1.3208	0.692697	-1.30052	0.682366	-1.32001	0.692322
								12.06	27.3986	12.06	0.118616	12.06	9.95023	12.06	-0.00179344	12.06	3.61893	12.06	-0.000212731										12.06	129.69	12.06	0.117814	12.06	-0.319728	12.06	-1.3147	12.06	-13.1618	12.06	-0.154891		-1.28444	0.674756	-1.32287	0.693404	-1.30254	0.683058	-1.32208	0.693029
								12.08	26.4591	12.08	0.117736	12.08	11.9194	12.08	0.112209	12.08	3.09665	12.08	0.013211										12.08	118.786	12.08	0.128196	12.08	7.9519	12.08	-1.19976	12.08	-12.5511	12.08	-0.153803		-1.28449	0.674744	-1.32494	0.694102	-1.30456	0.68374	-1.32414	0.693726
								12.1	25.6329	12.1	0.117976	12.1	13.7384	12.1	0.238993	12.1	2.48964	12.1	0.0281954										12.1	108.089	12.1	0.119811	12.1	16.3122	12.1	-1.22143	12.1	-11.4584	12.1	-0.146341		-1.28799	0.676464	-1.32701	0.694791	-1.30658	0.684414	-1.3262	0.694413
								12.12	25.0547	12.12	0.11847	12.12	15.347	12.12	0.335799	12.12	1.80413	12.12	0.0397819										12.12	98.4077	12.12	0.119614	12.12	24.3694	12.12	-1.05176	12.12	-9.90979	12.12	-0.125806		-1.29139	0.677463	-1.32906	0.695471	-1.3086	0.68508	-1.32826	0.695092
								12.14	24.9298	12.14	0.118417	12.14	16.6641	12.14	0.41562	12.14	1.03392	12.14	0.0492166										12.14	90.2081	12.14	0.119348	12.14	31.751	12.14	-1.23655	12.14	-8.03213	12.14	-0.147581		-1.2913	0.677483	-1.33112	0.696144	-1.31061	0.685739	-1.33031	0.695763
								12.16	25.2244	12.16	0.118118	12.16	17.5901	12.16	0.4968	12.16	0.160419	12.16	0.0586808										12.16	83.6403	12.16	0.120556	12.16	38.0971	12.16	-0.942362	12.16	-6.02635	12.16	-0.113607		-1.29513	0.678688	-1.33317	0.69681	-1.31262	0.686392	-1.33235	0.696427
								12.18	25.8749	12.18	0.118269	12.18	18.0241	12.18	0.566279	12.18	-0.840201	12.18	0.0669732										12.18	78.5694	12.18	0.116644	12.18	43.0514	12.18	-0.705813	12.18	-4.14338	12.18	-0.0823292		-1.29515	0.678702	-1.33521	0.697472	-1.31462	0.687041	-1.33439	0.697087
								12.2	26.7021	12.2	0.117254	12.2	17.8782	12.2	0.685867	12.2	-1.98897	12.2	0.0804209										12.2	74.7184	12.2	0.116687	12.2	46.2742	12.2	-0.401806	12.2	-2.63959	12.2	-0.0468855		-1.29902	0.679867	-1.33725	0.69813	-1.31663	0.687687	-1.33642	0.697743
								12.22	27.4945	12.22	0.117389	12.22	17.0939	12.22	0.57795	12.22	-3.29226	12.22	0.0678447										12.22	71.876	12.22	0.113163	12.22	47.4833	12.22	-0.192409	12.22	-1.6627	12.22	-0.0217736		-1.30287	0.680913	-1.33929	0.698786	-1.31863	0.688333	-1.33846	0.698397
								12.24	28.0432	12.24	0.116747	12.24	15.655	12.24	0.662485	12.24	-4.73042	12.24	0.0773432										12.24	69.9305	12.24	0.103602	12.24	46.4873	12.24	0.0824754	12.24	-1.29313	12.24	0.00854459		-1.30282	0.680948	-1.34133	0.699442	-1.32064	0.688978	-1.34049	0.699051
								12.26	28.1708	12.26	0.114866	12.26	13.5954	12.26	0.657548	12.26	-6.25041	12.26	0.0755299										12.26	68.9927	12.26	0.112686	12.26	43.2415	12.26	0.369565	12.26	-1.46882	12.26	0.0416447		-1.30672	0.682082	-1.34336	0.700099	-1.32264	0.689625	-1.34251	0.699705
								12.28	27.9197	12.28	0.114781	12.28	11.0025	12.28	0.718389	12.28	-7.76477	12.28	0.0824576										12.28	69.369	12.28	0.115565	12.28	37.8769	12.28	0.661054	12.28	-2.04308	12.28	0.0763944		-1.31021	0.682999	-1.3454	0.700758	-1.32464	0.690274	-1.34454	0.700361
								12.3	27.3939	12.3	0.115221	12.3	8.00641	12.3	0.617321	12.3	-9.1629	12.3	0.0711284										12.3	71.5008	12.3	0.115521	12.3	30.707	12.3	0.762275	12.3	-2.7984	12.3	0.0880591		-1.31033	0.683021	-1.34743	0.701419	-1.32665	0.690927	-1.34656	0.70102
								12.32	26.773	12.32	0.115913	12.32	4.76627	12.32	0.512559	12.32	-10.3287	12.32	0.0594122										12.32	75.8262	12.32	0.115929	12.32	22.2007	12.32	0.819206	12.32	-3.50982	12.32	0.0949698		-1.31419	0.683899	-1.34945	0.702084	-1.32865	0.691582	-1.34857	0.701681
								12.34	26.3302	12.34	0.116147	12.34	1.4531	12.34	0.569372	12.34	-11.1611	12.34	0.0661306										12.34	82.6129	12.34	0.115953	12.34	12.9266	12.34	0.704744	12.34	-4.01441	12.34	0.0817171		-1.31416	0.683902	-1.35147	0.702752	-1.33064	0.692242	-1.35059	0.702346
								12.36	26.2779	12.36	0.115734	12.36	-1.77131	12.36	0.343315	12.36	-11.5928	12.36	0.0397331										12.36	91.872	12.36	0.117118	12.36	3.4969	12.36	0.744591	12.36	-4.21479	12.36	0.0872049		-1.31822	0.684637	-1.35349	0.703424	-1.33263	0.692905	-1.35259	0.703015
								12.38	26.7585	12.38	0.115611	12.38	-4.76845	12.38	0.271916	12.38	-11.5991	12.38	0.0314366										12.38	103.213	12.38	0.117029	12.38	-5.5004	12.38	0.652791	12.38	-4.139	12.38	0.0763956		-1.31822	0.684637	-1.3555	0.704099	-1.33461	0.693571	-1.3546	0.703687
								12.4	27.9031	12.4	0.115783	12.4	-7.42967	12.4	0.0820286	12.4	-11.1954	12.4	0.00949751										12.4	115.817	12.4	0.119404	12.4	-13.5448	12.4	0.510126	12.4	-3.91196	12.4	0.0609114		-1.32132	0.685591	-1.35751	0.704777	-1.33659	0.694239	-1.35659	0.704362
								12.42	29.5193	12.42	0.1152	12.42	-9.68417	12.42	-0.0400694	12.42	-10.4292	12.42	-0.00461601										12.42	128.503	12.42	0.120444	12.42	-20.2059	12.42	0.286035	12.42	-3.72083	12.42	0.0344512		-1.32131	0.685603	-1.3595	0.705459	-1.33856	0.694911	-1.35858	0.705041
								12.44	31.4312	12.44	0.115302	12.44	-11.4894	12.44	-0.180489	12.44	-9.36137	12.44	-0.0208107										12.44	139.906	12.44	0.119932	12.44	-25.1435	12.44	0.0455913	12.44	-3.74178	12.44	0.00546786		-1.32472	0.686742	-1.3615	0.706143	-1.34052	0.695584	-1.36056	0.705722
								12.46	33.3257	12.46	0.114802	12.46	-12.8315	12.46	-0.315301	12.46	-8.054	12.46	-0.036197										12.46	148.635	12.46	0.120453	12.46	-28.1082	12.46	-0.231071	12.46	-4.10365	12.46	-0.0278333		-1.32842	0.688054	-1.36349	0.70683	-1.34248	0.69626	-1.36255	0.706406
								12.48	34.8684	12.48	0.116035	12.48	-13.7206	12.48	-0.4408	12.48	-6.56022	12.48	-0.0511482										12.48	153.469	12.48	0.119162	12.48	-28.9419	12.48	-0.491722	12.48	-4.87674	12.48	-0.0585946		-1.32843	0.688043	-1.36547	0.707519	-1.34443	0.696937	-1.36452	0.707093
								12.5	35.8746	12.5	0.117595	12.5	-14.1873	12.5	-0.56403	12.5	-4.92172	12.5	-0.0663273										12.5	153.639	12.5	0.119304	12.5	-27.5726	12.5	-0.72821	12.5	-6.00621	12.5	-0.0868782		-1.33225	0.689305	-1.36746	0.708209	-1.34638	0.697615	-1.3665	0.707781
								12.52	36.1065	12.52	0.116747	12.52	-14.2832	12.52	-0.737622	12.52	-3.176	12.52	-0.0861148										12.52	148.946	12.52	0.120514	12.52	-24.0308	12.52	-1.03666	12.52	-7.33183	12.52	-0.124932		-1.33572	0.691057	-1.36944	0.7089	-1.34833	0.698294	-1.36848	0.708469
								12.54	35.6315	12.54	0.116793	12.54	-14.0659	12.54	-0.903757	12.54	-1.36254	12.54	-0.105552										12.54	139.767	12.54	0.120768	12.54	-18.4701	12.54	-0.955625	12.54	-8.63027	12.54	-0.115409		-1.33576	0.690951	-1.37142	0.709591	-1.35028	0.698972	-1.37046	0.709158
								12.56	34.5775	12.56	0.116152	12.56	-13.5917	12.56	-1.01568	12.56	0.466468	12.56	-0.117973										12.56	127.057	12.56	0.119929	12.56	-11.1705	12.56	-1.1845	12.56	-9.62377	12.56	-0.142056		-1.33933	0.692476	-1.37341	0.71028	-1.35223	0.699649	-1.37244	0.709845
								12.58	33.2031	12.58	0.116605	12.58	-12.8973	12.58	-1.07667	12.58	2.24233	12.58	-0.125545										12.58	112.158	12.58	0.122417	12.58	-2.54157	12.58	-1.22232	12.58	-10.0568	12.58	-0.149632		-1.3393	0.692468	-1.3754	0.710967	-1.35418	0.700324	-1.37442	0.71053
								12.6	31.8266	12.6	0.117004	12.6	-11.9876	12.6	-1.09234	12.6	3.88101	12.6	-0.127808										12.6	96.5454	12.6	0.122417	12.6	6.88989	12.6	-1.23158	12.6	-9.76233	12.6	-0.150766		-1.34294	0.694561	-1.37739	0.711649	-1.35614	0.700995	-1.37641	0.711211
								12.62	30.7557	12.62	0.116911	12.62	-10.8293	12.62	-1.07358	12.62	5.28991	12.62	-0.125513										12.62	81.614	12.62	0.122023	12.62	16.5111	12.62	-1.34135	12.62	-8.69744	12.62	-0.163677		-1.34626	0.696435	-1.37939	0.712327	-1.3581	0.701661	-1.3784	0.711887
								12.64	30.1684	12.64	0.118026	12.64	-9.35701	12.64	-0.968119	12.64	6.37747	12.64	-0.114263										12.64	68.4992	12.64	0.129728	12.64	25.6644	12.64	-1.02571	12.64	-6.96284	12.64	-0.133063		-1.34626	0.696435	-1.38139	0.712998	-1.36007	0.702321	-1.3804	0.712556
								12.66	30.2087	12.66	0.117841	12.66	-7.48607	12.66	-0.712431	12.66	7.06513	12.66	-0.0839534										12.66	57.9289	12.66	0.120502	12.66	33.6901	12.66	-1.00142	12.66	-4.79788	12.66	-0.120673		-1.34982	0.697923	-1.3834	0.713662	-1.36205	0.702974	-1.3824	0.713219
								12.68	30.8262	12.68	0.11781	12.68	-5.14145	12.68	-0.415059	12.68	7.2956	12.68	-0.0488981										12.68	50.1641	12.68	0.114932	12.68	39.9723	12.68	-0.77418	12.68	-2.56633	12.68	-0.0889778		-1.35333	0.700171	-1.38541	0.714319	-1.36403	0.703621	-1.38441	0.713875
								12.7	31.8978	12.7	0.117189	12.7	-2.28445	12.7	-0.0620518	12.7	7.0416	12.7	-0.0072718										12.7	45.1425	12.7	0.114961	12.7	44.0038	12.7	-0.520107	12.7	-0.637727	12.7	-0.059792		-1.35398	0.700533	-1.38744	0.714969	-1.36602	0.70426	-1.38643	0.714524
								12.72	33.2111	12.72	0.118115	12.72	1.06075	12.72	0.291164	12.72	6.31132	12.72	0.0343908										12.72	42.5759	12.72	0.112877	12.72	45.4367	12.72	-0.240059	12.72	0.673446	12.72	-0.0270971		-1.35738	0.701661	-1.38947	0.715612	-1.36802	0.704893	-1.38846	0.715165
								12.74	34.555	12.74	0.118382	12.74	4.79374	12.74	0.585277	12.74	5.15231	12.74	0.0692862										12.74	42.0601	12.74	0.112891	12.74	44.1248	12.74	0.0399146	12.74	1.15522	12.74	0.00450601		-1.35738	0.701656	-1.39151	0.716249	-1.37003	0.70552	-1.3905	0.715801
								12.76	35.7431	12.76	0.117436	12.76	8.73925	12.76	0.938908	12.76	3.65049	12.76	0.110261										12.76	43.249	12.76	0.116482	12.76	40.1559	12.76	0.316705	12.76	0.773088	12.76	0.0368905		-1.36083	0.703157	-1.39356	0.716881	-1.37205	0.706142	-1.39254	0.716432
								12.78	36.625	12.78	0.117048	12.78	12.6656	12.78	0.937436	12.78	1.92264	12.78	0.109725										12.78	45.9141	12.78	0.116469	12.78	33.8474	12.78	0.551016	12.78	-0.350792	12.78	0.0641764		-1.36103	0.703159	-1.39562	0.717509	-1.37407	0.706761	-1.3946	0.717059
								12.8	37.0915	12.8	0.115927	12.8	16.3169	12.8	1.17356	12.8	0.101234	12.8	0.136047										12.8	49.9748	12.8	0.118077	12.8	25.7157	12.8	0.728931	12.8	-1.94679	12.8	0.0860698		-1.36429	0.70414	-1.39769	0.718135	-1.37611	0.707378	-1.39666	0.717684
								12.82	37.2073	12.82	0.114622	12.82	19.4552	12.82	1.38267	12.82	-1.68561	12.82	0.158484										12.82	55.4061	12.82	0.118437	12.82	16.4109	12.82	0.816447	12.82	-3.68937	12.82	0.0966976		-1.36423	0.70417	-1.39977	0.71876	-1.37816	0.707994	-1.39874	0.718307
								12.84	37.1189	12.84	0.114622	12.84	21.8948	12.84	1.07669	12.84	-3.33778	12.84	0.123413										12.84	62.1832	12.84	0.118644	12.84	6.64679	12.84	0.89226	12.84	-5.26201	12.84	0.105861		-1.36821	0.705095	-1.40185	0.719386	-1.38022	0.70861	-1.40082	0.718932
								12.86	36.9608	12.86	0.115944	12.86	23.5267	12.86	1.17336	12.86	-4.80219	12.86	0.136044										12.86	70.2074	12.86	0.119104	12.86	-2.86794	12.86	0.758326	12.86	-6.40177	12.86	0.0903193		-1.37201	0.705983	-1.40395	0.720014	-1.38228	0.709228	-1.40291	0.719558
								12.88	36.8684	12.88	0.117805	12.88	24.3258	12.88	1.20408	12.88	-6.08065	12.88	0.141846										12.88	79.1303	12.88	0.110299	12.88	-11.5013	12.88	0.600374	12.88	-7.0169	12.88	0.0662207		-1.37202	0.70596	-1.40605	0.720646	-1.38435	0.70985	-1.40501	0.720188
								12.9	36.8152	12.9	0.11613	12.9	24.3334	12.9	0.783988	12.9	-7.22573	12.9	0.0910444										12.9	88.3685	12.9	0.119889	12.9	-18.7274	12.9	0.549505	12.9	-7.14357	12.9	0.0658795		-1.37594	0.706296	-1.40816	0.721282	-1.38643	0.710476	-1.40711	0.720822
								12.92	36.7399	12.92	0.120151	12.92	23.6244	12.92	0.617961	12.92	-8.32089	12.92	0.0742483										12.92	97.1246	12.92	0.121423	12.92	-24.1449	12.92	0.357747	12.92	-6.94125	12.92	0.0434387		-1.38032	0.706644	-1.41027	0.721923	-1.38851	0.711108	-1.40922	0.721462
								12.94	36.6994	12.94	0.119993	12.94	22.2647	12.94	0.299107	12.94	-9.45072	12.94	0.0358908										12.94	104.489	12.94	0.121271	12.94	-27.4776	12.94	0.0696699	12.94	-6.613	12.94	0.00844897		-1.38044	0.70665	-1.41239	0.722571	-1.39059	0.711746	-1.41133	0.722108
								12.96	36.674	12.96	0.121933	12.96	20.2625	12.96	-0.0309884	12.96	-10.6704	12.96	-0.00377853										12.96	109.567	12.96	0.123831	12.96	-28.573	12.96	-0.208242	12.96	-6.35652	12.96	-0.0257867		-1.38396	0.707111	-1.41451	0.723226	-1.39268	0.71239	-1.41344	0.722761
								12.98	36.6425	12.98	0.121404	12.98	17.5473	12.98	-0.364619	12.98	-11.9763	12.98	-0.0442662										12.98	111.629	12.98	0.123135	12.98	-27.4009	12.98	-0.411311	12.98	-6.31473	12.98	-0.0506468		-1.38377	0.707111	-1.41663	0.723888	-1.39476	0.713042	-1.41556	0.72342
								13	36.6072	13	0.124255	13	13.982	13	-0.67867	13	-13.2875	13	-0.0843278										13	110.312	13	0.123194	13	-24.0451	13	-0.680343	13	-6.51714	13	-0.0838144		-1.38735	0.707897	-1.41876	0.724556	-1.39685	0.713699	-1.41767	0.724087
								13.02	36.6142	13.02	0.124856	13.02	9.41512	13.02	-1.07629	13.02	-14.446	13.02	-0.134382										13.02	105.662	13.02	0.124561	13.02	-18.7054	13.02	-0.884438	13.02	-6.89394	13.02	-0.110166		-1.39041	0.708811	-1.42088	0.725231	-1.39894	0.714363	-1.41979	0.724759
								13.04	36.6138	13.04	0.124335	13.04	3.75914	13.04	-1.17729	13.04	-15.2379	13.04	-0.146379										13.04	98.1493	13.04	0.117231	13.04	-11.692	13.04	-1.04435	13.04	-7.30899	13.04	-0.12243		-1.39041	0.708811	-1.42301	0.725911	-1.40104	0.715031	-1.42191	0.725437
[truncated: 1,015 more rows]
[truncated: 12 more columns]

## Sheet: Figure.7
Figure 7
Figure 7a																			Figure 7b
[truncated: 7,901 more rows]

## Sheet: Figure.8
Figure 8
Figure 8c																	Figure 8d
Mode 1 value				Mode 2 value				Coefficient 1				Coefficient 2					Longitudinal distance	Regression error	POD error
[truncated: 751 more rows]
